# Supplementary material for: The Chinese customers and service staff interactive affective system (CCSIAS): introduction to a multimodal stimulus dataset
Source: Front Psychol. 2024 May 3;15:1302253. doi: 10.3389/fpsyg.2024.1302253 (PMC11099906; doi:10.3389/fpsyg.2024.1302253)
Supplement: Supplementary file 1 [file Table_1.XLSX]

## Sheet: Original data-Study2&3
															STUDY 3
		视频							音频
视频名称：新	互动程度	效价	唤醒度	效价	唤醒度	效价	唤醒度		客服		顾客
		前	前	后	后	中	中		效价	唤醒度	效价	唤醒度			2-2-效价-前	2-2-唤醒度-前	2-2-效价-后	2-2-唤醒度-后	2-2-效价-中	2-2-唤醒度-中	2-2-客服-效价	2-2-客服-唤醒度	2-2-顾客-效价	2-2-顾客-唤醒度
V-A-01	中	4.76087	3.6087	3.41667	3.83333	4.65217	5.23913		5.93478	5.84783	4.52174	2.45652			4.76087	3.6087	3.6087	3.82609	4.65217	5.23913	5.93478	5.84783	4.52174	2.45652
V-A-02	中	3.47826	4.41304	4	5	4.26087	5.32609		5.97826	5.78261	4.78261	3.28261			3.47826	4.41304	4.41304	5.15217	4.26087	5.32609	5.97826	5.78261	4.78261	3.28261
V-A-03	高	6.21739	2.8913	2.66667	4.83333	3.6087	5.41304		2.65217	7.08696	4.47826	4.04348			6.21739	2.8913	2.8913	4.84783	3.6087	5.41304	2.65217	7.08696	4.47826	4.04348
V-A-04	低	4.63043	5.28261	5.16667	4.91667	4.84783	5.02174		4.8913	6.17391	5.15217	4.71739			4.63043	5.28261	5.28261	5	4.84783	5.02174	4.8913	6.17391	5.15217	4.71739
V-A-05	高	6.69565	2.58696	2	7.75	3.19565	6.63043		5.34783	5.86957	2.54348	7.69565			6.69565	2.58696	2.58696	7.54348	3.19565	6.63043	5.34783	5.86957	2.54348	7.69565
V-A-06	高	4.3913	3.06522	2.91667	4.66667	2.93478	5.82609		4.63043	4.82609	5.04348	5.54348			4.3913	3.06522	3.06522	5.15217	2.93478	5.82609	4.63043	4.82609	5.04348	5.54348
V-A-07	中	4.41304	4.26087	4.08333	4	4.34783	4.52174		4.63043	5.04348	4.54348	2.97826			4.41304	4.26087	4.26087	4.02174	4.34783	4.52174	4.63043	5.04348	4.54348	2.97826
V-A-08	高	6.8913	3.47826	3.41667	4.75	3.71739	6.17391		4.5	5.80435	4.52174	5.28261			6.8913	3.47826	3.47826	4.8913	3.71739	6.17391	4.5	5.80435	4.52174	5.28261
V-A-09	低	4.65217	4.76087	3.91667	4.75	5.13043	5.78261		5.52174	5.5	4.28261	4.43478			4.65217	4.76087	4.76087	4.93478	5.13043	5.78261	5.52174	5.5	4.28261	4.43478
V-A-10	高	3.32609	2.34783	2.08333	7.16667	2.73913	6.28261		5.23913	5.93478	4.23913	5.23913			3.32609	2.34783	2.34783	7.1087	2.73913	6.28261	5.23913	5.93478	4.23913	5.23913
V-A-11	中	4.34783	2.65217	2	6.58333	2.71739	6.06522		5.52174	5.86957	3.80435	6.04348			4.34783	2.65217	2.65217	7.04348	2.71739	6.06522	5.52174	5.86957	3.80435	6.04348
V-A-12	高	4.54348	3.32609	2.83333	6.41667	3.36957	6.36957		3.73913	5.71739	2.54348	7.13043			4.54348	3.32609	3.32609	6.30435	3.36957	6.36957	3.73913	5.71739	2.54348	7.13043
V-A-13	高	6.56522	4.32609	3.5	3.16667	5.17391	5.1087		5.19565	5.65217	2.67391	6.15217			6.56522	4.32609	4.32609	3.84783	5.17391	5.1087	5.19565	5.65217	2.67391	6.15217
V-A-14	中	5.13043	3.45652	2.83333	7.33333	4.63043	4.71739		5.06522	5.34783	3.84783	5.26087			5.13043	3.45652	3.45652	6.8913	4.63043	4.71739	5.06522	5.34783	3.84783	5.26087
V-A-15	中	4.91304	2.82609	2.33333	7.25	2.43478	6.52174		5.80435	5.82609	5.32609	5.41304			4.91304	2.82609	2.82609	7.02174	2.43478	6.52174	5.80435	5.82609	5.32609	5.41304
V-A-16	高	4.71739	2.56522	2.33333	7.33333	3.26087	5.93478		4.84783	5.76087	3.6087	5.21739			4.71739	2.56522	2.56522	7.17391	3.26087	5.93478	4.84783	5.76087	3.6087	5.21739
V-A-17	中	4.69565	2.73913	2.41667	7.16667	3.41304	6.21739		4.91304	5.63043	3.21739	5.65217			4.69565	2.73913	2.73913	7.23913	3.41304	6.21739	4.91304	5.63043	3.21739	5.65217
V-A-18	中	4.82609	4.26087	4.41667	3.66667	4.43478	4.8913		4.80435	6.32609	3.97826	3.56522			4.82609	4.26087	4.26087	3.97826	4.43478	4.8913	4.80435	6.32609	3.97826	3.56522
V-A-19	低	4.45652	4.65217	4.75	5.08333	5.23913	5.19565		4.91304	5.80435	3.84783	5.5			4.45652	4.65217	4.65217	5.28261	5.23913	5.19565	4.91304	5.80435	3.84783	5.5
V-A-20	低	4.8913	4.91304	4.66667	4.91667	5.1087	5.28261		5.02174	5.56522	4.71739	4.58696			4.8913	4.91304	4.91304	5.34783	5.1087	5.28261	5.02174	5.56522	4.71739	4.58696
V-A-21	高	4.6087	3.1087	3.33333	6.25	3.58696	5.76087		3.54348	6.1087	2.97826	2.65217			4.6087	3.1087	3.1087	5.67391	3.58696	5.76087	3.54348	6.1087	2.97826	2.65217
V-A-22	中	3.93478	4.86957	5.08333	5.25	4.91304	4.76087		5.73913	5.84783	5.13043	5			3.93478	4.86957	4.86957	4.69565	4.91304	4.76087	5.73913	5.84783	5.13043	5
V-A-23	高	5.02174	6.13043	6.16667	6.83333	4.67391	5.06522		5.52174	5.73913	5.08696	5.30435			5.02174	6.13043	6.13043	6.78261	4.67391	5.06522	5.52174	5.73913	5.08696	5.30435
V-A-24	高	4.91304	4.36957	4.66667	6.08333	3.45652	5.95652		4.78261	5.58696	4.71739	4.76087			4.91304	4.36957	4.36957	5.26087	3.45652	5.95652	4.78261	5.58696	4.71739	4.76087
V-A-25	中	4.86957	2.43478	2.16667	7.58333	4.15217	5.95652		5.43478	5.54348	4.30435	2.95652			4.86957	2.43478	2.43478	7.3913	4.15217	5.95652	5.43478	5.54348	4.30435	2.95652
V-A-26	中	7.13043	5.93478	5.75	5.41667	6.15217	5.78261		6.28261	5.95652	4.97826	3.02174			7.13043	5.93478	5.93478	5.93478	6.15217	5.78261	6.28261	5.95652	4.97826	3.02174
V-A-27	高	4.65217	3.21739	2.5	8	4.6087	4.8913		5.19565	5.5	4.1087	2.78261			4.65217	3.21739	3.21739	7.26087	4.6087	4.8913	5.19565	5.5	4.1087	2.78261
V-A-28	低	4.82609	4.21739	4.08333	5.33333	3.04348	5.76087		2.80435	6.26087	4.41304	4.3913			4.82609	4.21739	4.21739	5.08696	3.04348	5.76087	2.80435	6.26087	4.41304	4.3913
V-A-29	中	4.86957	3.67391	3.08333	4.58333	3.43478	5.02174		5.1087	5.69565	3.73913	5.63043			4.86957	3.67391	3.67391	4.65217	3.43478	5.02174	5.1087	5.69565	3.73913	5.63043
V-A-30	低	4.71739	5.13043	4.83333	4.25	4.52174	5.82609		3.6087	6.32609	5.19565	5.78261			4.71739	5.13043	5.13043	4.76087	4.52174	5.82609	3.6087	6.32609	5.19565	5.78261
V-A-31	低	4.17391	4.28261	4.58333	5.16667	4.30435	4.54348		2.76087	6.13043	4.13043	7.04348			4.17391	4.28261	4.28261	5.04348	4.30435	4.54348	2.76087	6.13043	4.13043	7.04348
V-A-32	中	6.84783	4.47826	4.16667	5.08333	4.73913	4.82609		5.21739	5.56522	3.84783	4.84783			6.84783	4.47826	4.47826	5.30435	4.73913	4.82609	5.21739	5.56522	3.84783	4.84783
V-A-33	高	3.84783	3.32609	3.25	7.25	4.86957	5.32609		5.65217	5.95652	5.28261	5.69565			3.84783	3.32609	3.32609	7.02174	4.86957	5.32609	5.65217	5.95652	5.28261	5.69565
V-A-34	中	5.1087	3.43478	3.41667	6.75	5.58696	5.06522		5.43478	5.91304	3.97826	2.97826			5.1087	3.43478	3.43478	6.43478	5.58696	5.06522	5.43478	5.91304	3.97826	2.97826
V-A-35	低	4.93478	4.52174	4.41667	4.66667	5.08696	5.1087		5.08696	5.91304	4.76087	5.23913			4.93478	4.52174	4.52174	5	5.08696	5.1087	5.08696	5.91304	4.76087	5.23913
V-A-36	低	5.15217	5.30435	4.91667	5.25	5.34783	5.36957		5.08696	5.58696	4.54348	6.04348			5.15217	5.30435	5.30435	5.1087	5.34783	5.36957	5.08696	5.58696	4.54348	6.04348
V-A-37	中	2.78261	4.3913	3.75	4.16667	4.54348	4.84783		5.41304	5.73913	5.04348	5.52174			2.78261	4.3913	4.3913	4.5	4.54348	4.84783	5.41304	5.73913	5.04348	5.52174
V-A-38	高	4.86957	2.36957	2	7.5	2.78261	6.28261		5.56522	5.91304	2.47826	7.02174			4.86957	2.36957	2.36957	7.54348	2.78261	6.28261	5.56522	5.91304	2.47826	7.02174
V-A-39	高	4.41304	4.71739	4.66667	6.83333	4.23913	4.82609		5.21739	5.47826	4.15217	4.17391			4.41304	4.71739	4.71739	5.6087	4.23913	4.82609	5.21739	5.47826	4.15217	4.17391
V-A-40	高	4.13043	3.36957	3.33333	6.12333	5.19565	5.30435		5.43478	5.69565	5.1087	5.15217			4.13043	3.36957	3.36957	5.86957	5.19565	5.30435	5.43478	5.69565	5.1087	5.15217
V-A-41	中	4.69565	2.47826	2.08333	7.83333	2.86957	5.65217		5.1087	5.78261	2.91304	5.30435			4.69565	2.47826	2.47826	7.28261	2.86957	5.65217	5.1087	5.78261	2.91304	5.30435
V-A-42	高	3.52174	2.34783	1.91667	8.08333	4.02174	5.45652		5.45652	5.19565	4.13043	5.23913			3.52174	2.34783	2.34783	7.5	4.02174	5.45652	5.45652	5.19565	4.13043	5.23913
V-A-43	中	4.65217	2.65217	2.33333	7.83333	4.26087	4.73913		3.58696	5.67391	4.3913	4.06522			4.65217	2.65217	2.65217	7.32609	4.26087	4.73913	3.58696	5.67391	4.3913	4.06522
V-A-44	中	5.30435	3.15217	3.16667	4.5	4.17391	4.08696		5.23913	5.73913	4.93478	5.45652			5.30435	3.15217	3.15217	3.71739	4.17391	4.08696	5.23913	5.73913	4.93478	5.45652
V-Z-01	中	4.78261	3	3	5.41667	4.28261	4.67391		5.15217	5.78261	4.23913	3.47826			4.78261	3	3	5.1087	4.28261	4.67391	5.15217	5.78261	4.23913	3.47826
V-Z-02	中	4.78261	4.28261	4	5.16667	4.19565	4.6087		5.5	5.45652	4.91304	4.36957			4.78261	4.28261	4.28261	4.80435	4.19565	4.6087	5.5	5.45652	4.91304	4.36957
V-Z-03	中	4.52174	2.52174	2.08333	7.91667	3.71739	5.54348		5.32609	5.67391	2.47826	7.34783			4.52174	2.52174	2.52174	7.28261	3.71739	5.54348	5.32609	5.67391	2.47826	7.34783
V-Z-04	高	3.63043	2.58696	2.16667	6.33333	3.45652	5.47826		5.23913	5.69565	3.78261	6.13043			3.63043	2.58696	2.58696	6.23913	3.45652	5.47826	5.23913	5.69565	3.78261	6.13043
V-Z-05	低	4.67391	4.69565	4.66667	4.83333	4.04348	4.69565		5.69565	5.34783	5	4.78261			4.67391	4.69565	4.69565	4.76087	4.04348	4.69565	5.69565	5.34783	5	4.78261
V-Z-06	低	5.06522	3.71739	3.58333	4.91667	4.84783	5.32609		5.69565	6	4.76087	5.67391			5.06522	3.71739	3.71739	5.47826	4.84783	5.32609	5.69565	6	4.76087	5.67391
V-Z-07	低	5.34783	4.5	4.41667	4.91667	4.32609	4.5		5.71739	5.54348	4.80435	4.56522			5.34783	4.5	4.5	4.86957	4.32609	4.5	5.71739	5.54348	4.80435	4.56522
V-Z-08	低	5.19565	4.80435	4.33333	5	4.6087	4.93478		5.76087	5.78261	4.91304	5.15217			5.19565	4.80435	4.80435	4.93478	4.6087	4.93478	5.76087	5.78261	4.91304	5.15217
V-L-01	高	4.73913	6.76087	7.33333	7	4.76087	4.82609		5.34783	5.47826	5.65217	5.47826			4.73913	6.76087	6.76087	6.71739	4.76087	4.82609	5.34783	5.47826	5.65217	5.47826
V-L-02	低	4.86957	4.91304	4.66667	5	4.6087	5.17391		5.78261	5.45652	3.43478	5.56522			4.86957	4.91304	4.91304	5.21739	4.6087	5.17391	5.78261	5.45652	3.43478	5.56522
V-L-03	中	3.86957	4.76087	4.41667	5.16667	4.52174	4.8913		5	4.95652	4.71739	3.63043			3.86957	4.76087	4.76087	4.97826	4.52174	4.8913	5	4.95652	4.71739	3.63043
V-L-04	低	4.47826	5.26087	4.83333	5.25	4.63043	4.73913		5.21739	5.21739	3.19565	4.47826			4.47826	5.26087	5.26087	5.15217	4.63043	4.73913	5.21739	5.21739	3.19565	4.47826
V-L-05	低	4.73913	4.58696	4.66667	4.91667	4.36957	4.54348		4.76087	5.36957	2.78261	6.34783			4.73913	4.58696	4.58696	4.78261	4.36957	4.54348	4.76087	5.36957	2.78261	6.34783
V-L-06	中	4.76087	5.47826	5.66667	6.25	4.67391	5.1087		5.28261	5.5	3.97826	7.04348			4.76087	5.47826	5.47826	5.91304	4.67391	5.1087	5.28261	5.5	3.97826	7.04348
V-L-07	高	4.93478	2.71739	2.08333	7.16667	4.19565	5.28261		5.04348	4.63043	3.56522	6.6087			4.93478	2.71739	2.71739	6.3913	4.19565	5.28261	5.04348	4.63043	3.56522	6.6087
V-L-08	中	4.67391	3.3913	3.25	5.91667	4.26087	4.69565		5.06522	4.8913	2.56522	7.30435			4.67391	3.3913	3.3913	5.56522	4.26087	4.69565	5.06522	4.8913	2.56522	7.30435
V-L-09	低	5	4.58696	4.75	5.5	4.6087	4.69565		5.15217	5.21739	4.91304	4.5			5	4.58696	4.58696	5.02174	4.6087	4.69565	5.15217	5.21739	4.91304	4.5
V-F-01	低	4.5	4.76087	4.91667	5.08333	4.5	4.58696		4.76087	5.04348	4.80435	4.95652			4.5	4.76087	4.76087	4.91304	4.5	4.58696	4.76087	5.04348	4.80435	4.95652
V-F-02	中	4.56522	4.63043	4.58333	5	4.56522	4.34783		5.17391	5	5.21739	5.36957			4.56522	4.63043	4.63043	4.8913	4.56522	4.34783	5.17391	5	5.21739	5.36957
V-F-03	中	5.13043	3.47826	2.83333	5.58333	4	4.93478		4.54348	5.56522	2.63043	6.73913			5.13043	3.47826	3.47826	5.13043	4	4.93478	4.54348	5.56522	2.63043	6.73913
V-F-04	低	4.69565	5.58696	5.75	5.66667	5	5.02174		5.26087	5.84783	4.26087	4.15217			4.69565	5.58696	5.58696	5.36957	5	5.02174	5.26087	5.84783	4.26087	4.15217
V-F-05	低	5.32609	5.19565	5	5	4.76087	5.08696		5.32609	5.93478	4.19565	4.80435			5.32609	5.19565	5.19565	4.86957	4.76087	5.08696	5.32609	5.93478	4.19565	4.80435
V-F-06	中	5.5	6.71739	6.83333	5.75	4.91304	4.8913		4.78261	4.97826	3.5	5.32609			5.5	6.71739	6.71739	5.5	4.91304	4.8913	4.78261	4.97826	3.5	5.32609
V-F-07	低	4.52174	4.76087	4.91667	5.08333	4.43478	4.58696		5.19565	4.91304	4.21739	6.36957			4.52174	4.76087	4.76087	4.76087	4.43478	4.58696	5.19565	4.91304	4.21739	6.36957
V-F-08	中	4.91304	4.30435	4.41667	5.66667	4.54348	4.56522		4.65217	5.43478	4.71739	4.78261			4.91304	4.30435	4.30435	5.19565	4.54348	4.56522	4.65217	5.43478	4.71739	4.78261
V-P-01	中	4.80435	3.84783	4	4.83333	4.17391	4.28261		4.69565	5.78261	3.28261	6.54348			4.80435	3.84783	3.84783	4.67391	4.17391	4.28261	4.69565	5.78261	3.28261	6.54348
V-P-02	高	4.91304	3.17391	2.58333	7.16667	4.26087	5.26087		5.23913	5.69565	4.28261	6.97826			4.91304	3.17391	3.17391	6.82609	4.26087	5.26087	5.23913	5.69565	4.28261	6.97826
V-P-03	低	5.3913	5.26087	4.91667	5.33333	4.71739	5.36957		5.36957	6	4.13043	6.21739			5.3913	5.26087	5.26087	5.65217	4.71739	5.36957	5.36957	6	4.13043	6.21739
V-P-04	中	5	3.5	2.58333	5.33333	4.04348	4.86957		4.8913	6.23913	4.3913	7.06522			5	3.5	3.5	5.73913	4.04348	4.86957	4.8913	6.23913	4.3913	7.06522
V-P-05	中	5.13043	4.8913	4.41667	4.91667	4.69565	5.43478		5.28261	5.76087	4.47826	5.65217			5.13043	4.8913	4.8913	5.1087	4.69565	5.43478	5.28261	5.76087	4.47826	5.65217
V-P-06	低	4.97826	5.32609	4.91667	5.25	4.76087	5.1087		5.30435	5.63043	4.95652	6.47826			4.97826	5.32609	5.32609	5.45652	4.76087	5.1087	5.30435	5.63043	4.95652	6.47826
V-P-07	中	4.80435	4.95652	4.83333	5.33333	3.84783	5.76087		3.3913	5.63043	4.67391	6.58696			4.80435	4.95652	4.95652	5.19565	3.84783	5.76087	3.3913	5.63043	4.67391	6.58696
V-P-08	低	4.54348	5.08696	5.25	5.16667	4.47826	4.73913		4.80435	5.52174	4.73913	5.41304			4.54348	5.08696	5.08696	5.1087	4.47826	4.73913	4.80435	5.52174	4.73913	5.41304
V-P-09	高	4.93478	3.78261	2.83333	7.08333	4.52174	5.71739		4.73913	6.82609	4.32609	6.82609			4.93478	3.78261	3.78261	6.28261	4.52174	5.71739	4.73913	6.82609	4.32609	6.82609
V-P-10	高	4.5	3.43478	3.58333	6.5	4.13043	5.19565		5.52174	5.78261	4.47826	7			4.5	3.43478	3.43478	6.82609	4.13043	5.19565	5.52174	5.78261	4.47826	7
V-P-11	中	4.08696	5.43478	5.75	5.25	4.3913	4.21739		5.28261	5.36957	3.3913	7.02174			4.08696	5.43478	5.43478	4.65217	4.3913	4.21739	5.28261	5.36957	3.3913	7.02174
V-P-12	低	4.91304	4.5	4.75	5.08333	4.36957	4.71739		5.43478	5.69565	5.93478	6.23913			4.91304	4.5	4.5	4.76087	4.36957	4.71739	5.43478	5.69565	5.93478	6.23913
V-P-13	低	4.43478	4.80435	5	5.83333	4.06522	4.69565		5.41304	5.78261	3.52174	4.06522			4.43478	4.80435	4.80435	5.30435	4.06522	4.69565	5.41304	5.78261	3.52174	4.06522
V-P-14	中	5.63043	3.6087	2.33333	7.91667	4.47826	5.34783		4.73913	6.6087	3.47826	7.32609			5.63043	3.6087	3.6087	7.06522	4.47826	5.34783	4.73913	6.6087	3.47826	7.32609
V-P-15	高	6.78261	4.5	3.66667	4.83333	4.73913	5		5.58696	6.21739	4.45652	7.08696			6.78261	4.5	4.5	5	4.73913	5	5.58696	6.21739	4.45652	7.08696
V-P-16	中	4.73913	3.86957	3.08333	5.75	4.41304	4.82609		4.93478	5.02174	4.54348	6.97826			4.73913	3.86957	3.86957	5.17391	4.41304	4.82609	4.93478	5.02174	4.54348	6.97826
V-P-17	高	4.63043	2.6087	2.25	8.33333	4	4.58696		5.36957	5.69565	4.1087	3.19565			4.63043	2.6087	2.6087	7.63043	4	4.58696	5.36957	5.69565	4.1087	3.19565
V-P-18	中	7.02174	5.04348	5	5.33333	5.21739	5.08696		5.78261	5.80435	4.78261	4.67391			7.02174	5.04348	5.04348	4.84783	5.21739	5.08696	5.78261	5.80435	4.78261	4.67391
V-P-19	中	3.84783	5.21739	5.5	5.58333	4.56522	4.91304		5.97826	6.08696	4.47826	6			3.84783	5.21739	5.21739	5.04348	4.56522	4.91304	5.97826	6.08696	4.47826	6
V-P-20	高	4.54348	2.8913	2.75	8	3.82609	5.1087		5.43478	5.73913	3.63043	3.65217			4.54348	2.8913	2.8913	7	3.82609	5.1087	5.43478	5.73913	3.63043	3.65217
V-P-21	中	4.8913	3.15217	2.91667	7.33333	4.32609	5.04348		5.43478	5.23913	4.45652	5.5			4.8913	3.15217	3.15217	6.73913	4.32609	5.04348	5.43478	5.23913	4.45652	5.5
V-P-22	中	4.65217	3.04348	2.75	6.91667	4.5	4.52174		5.36957	5.71739	2.82609	3.04348			4.65217	3.04348	3.04348	6.30435	4.5	4.52174	5.36957	5.71739	2.82609	3.04348
V-P-23	中	5.82609	3.21739	2.75	7.41667	4.47826	4.54348		5.1087	5.58696	3.17391	7.13043			5.82609	3.21739	3.21739	7	4.47826	4.54348	5.1087	5.58696	3.17391	7.13043
V-Y-01	低	5.02174	4.95652	5	5.41667	4.28261	4.76087		6	6.84783	5.32609	7.28261			5.02174	4.95652	4.95652	5.28261	4.28261	4.76087	6	6.84783	5.32609	7.28261
V-Y-02	中	4.73913	3.19565	3.08333	6.66667	4.3913	4.86957		5.65217	6.95652	4.52174	4.32609			4.73913	3.19565	3.19565	6.19565	4.3913	4.86957	5.65217	6.95652	4.52174	4.32609
V-Y-03	低	4.82609	4.91304	4.83333	4.58333	4.56522	4.91304		3.17391	7.21739	4.17391	4.23913			4.82609	4.91304	4.91304	4.45652	4.56522	4.91304	3.17391	7.21739	4.17391	4.23913
V-Y-04	中	4.21739	7.54348	7.66667	7.25	5.17391	5.84783		5.86957	6.6087	4.91304	4.65217			4.21739	7.54348	7.54348	7.23913	5.17391	5.84783	5.86957	6.6087	4.91304	4.65217
V-Y-05	中	3.86957	4.69565	4.16667	4.66667	4.65217	5.06522		5.58696	6.26087	3.3913	5.43478			3.86957	4.69565	4.69565	4.63043	4.65217	5.06522	5.58696	6.26087	3.3913	5.43478
V-Y-06	低	5.1087	4.63043	4.58333	5.33333	4.84783	4.8913		5.80435	6.41304	4.34783	5.21739			5.1087	4.63043	4.63043	5.15217	4.84783	4.8913	5.80435	6.41304	4.34783	5.21739
V-Y-07	低	4.97826	4.41304	4.25	4.41667	5.1087	4.95652		5.3913	5.93478	4.97826	7.21739			4.97826	4.41304	4.41304	4.43478	5.1087	4.95652	5.3913	5.93478	4.97826	7.21739
V-Y-08	低	4.80435	4.69565	4.58333	5.66667	4.58696	5.19565		5.56522	6.04348	5.08696	6.32609			4.80435	4.69565	4.69565	5.19565	4.58696	5.19565	5.56522	6.04348	5.08696	6.32609
V-Y-09	中	2.97826	4.71739	4.66667	4.58333	4.63043	4.86957		5.84783	6.28261	4.65217	4.3913			2.97826	4.71739	4.71739	4.6087	4.63043	4.86957	5.84783	6.28261	4.65217	4.3913
V-Y-10	低	4.45652	4.69565	5.16667	5.58333	4.43478	5.06522		5.67391	6.15217	4.32609	3.06522			4.45652	4.69565	4.69565	5.23913	4.43478	5.06522	5.67391	6.15217	4.32609	3.06522
V-Y-11	低	4.93478	4.21739	4.16667	4.58333	4.28261	4.91304		5.63043	5.69565	3.84783	3.95652			4.93478	4.21739	4.21739	4.5	4.28261	4.91304	5.63043	5.69565	3.84783	3.95652
V-W-01	中	4.21739	3.69565	3.83333	5.58333	3.84783	5.15217		4.65217	6.84783	3.17391	7.58696			4.21739	3.69565	3.69565	5.84783	3.84783	5.15217	4.65217	6.84783	3.17391	7.58696
V-W-02	低	4.86957	4.30435	4.33333	4.66667	4.34783	4.63043		5.93478	6.26087	5.41304	5.43478			4.86957	4.30435	4.30435	4.58696	4.34783	4.63043	5.93478	6.26087	5.41304	5.43478
V-W-03	低	5.36957	5.06522	4.91667	5.75	4.84783	4.8913		5.43478	5.56522	4.84783	4.58696			5.36957	5.06522	5.06522	5.3913	4.84783	4.8913	5.43478	5.56522	4.84783	4.58696
V-W-04	中	5.3913	2.71739	2.25	6.41667	3.78261	5.73913		4.8913	5.82609	3.52174	3.43478			5.3913	2.71739	2.71739	7.1087	3.78261	5.73913	4.8913	5.82609	3.52174	3.43478
V-W-05	中	4.71739	3.28261	3.16667	6.16667	3.91304	5		5.26087	5.8913	3.56522	6.73913			4.71739	3.28261	3.28261	6.13043	3.91304	5	5.26087	5.8913	3.56522	6.73913
V-W-06	中	4.6087	2.8913	2.5	6.33333	2.45652	4.97826		5.08696	6.17391	4.47826	5.08696			4.6087	2.8913	2.8913	6.56522	2.45652	4.97826	5.08696	6.17391	4.47826	5.08696
V-W-07	低	5.3913	5.06522	5.16667	5.41667	4.73913	5.1087		5.26087	5.41304	4.34783	4.65217			5.3913	5.06522	5.06522	5.23913	4.73913	5.1087	5.26087	5.41304	4.34783	4.65217
V-W-08	中	6.8913	5.06522	4.41667	5.41667	5.15217	5.04348		5.26087	5.71739	5.02174	6.17391			6.8913	5.06522	5.06522	5.43478	5.15217	5.04348	5.26087	5.71739	5.02174	6.17391
V-W-09	低	4.84783	5.28261	5.16667	5.08333	4.80435	4.56522		5.86957	5.71739	4.80435	4.69565			4.84783	5.28261	5.28261	4.97826	4.80435	4.56522	5.86957	5.71739	4.80435	4.69565
V-W-10	低	4.80435	5.41304	5.16667	5	4.43478	4.41304		5.45652	5.73913	5.02174	5.32609			4.80435	5.41304	5.41304	5.32609	4.43478	4.41304	5.45652	5.73913	5.02174	5.32609
V-C-01	低	5.23913	5.21739	5.16667	5	4.32609	4.76087		5.26087	5.3913	4.6087	5.06522			5.23913	5.21739	5.21739	5.06522	4.32609	4.76087	5.26087	5.3913	4.6087	5.06522
V-C-02	中	5.65217	3.67391	2.5	7.33333	4.41304	5		5.71739	5.82609	4.28261	3.17391			5.65217	3.67391	3.67391	6.67391	4.41304	5	5.71739	5.82609	4.28261	3.17391
V-C-03	低	5.23913	4.80435	4.83333	5.08333	4.5	5.17391		5.78261	7	4.97826	4.41304			5.23913	4.80435	4.80435	5.02174	4.5	5.17391	5.78261	7	4.97826	4.41304
V-C-04	低	4.97826	5.43478	5.83333	5.83333	4.63043	5.17391		5.65217	5.8913	4.52174	2.71739			4.97826	5.43478	5.43478	5.34783	4.63043	5.17391	5.65217	5.8913	4.52174	2.71739
V-C-05	低	5.15217	5.1087	5.16667	4.91667	4.54348	5		5.52174	5.80435	5.17391	6.3913			5.15217	5.1087	5.1087	5.13043	4.54348	5	5.52174	5.80435	5.17391	6.3913
V-C-06	低	4.5	5	4.75	4.5	4.30435	4.6087		5.3913	5.45652	4.08696	2.69565			4.5	5	5	4.63043	4.30435	4.6087	5.3913	5.45652	4.08696	2.69565
V-C-07	低	4.95652	4.23913	4.41667	5.58333	3.80435	5.26087		4.84783	6.1087	2.82609	7.34783			4.95652	4.23913	4.23913	5.23913	3.80435	5.26087	4.84783	6.1087	2.82609	7.34783
V-C-08	低	4.80435	4.76087	4.5	5	4.58696	4.86957		5.23913	5.95652	4.93478	5.47826			4.80435	4.76087	4.76087	5.13043	4.58696	4.86957	5.23913	5.95652	4.93478	5.47826
V-C-09	中	4.8913	3.32609	2.5	6.83333	3.93478	5.3913		5.6087	5.5	4.82609	5.52174			4.8913	3.32609	3.32609	6.8913	3.93478	5.3913	5.6087	5.5	4.82609	5.52174
V-CL-01	中	3.13043	5.13043	4.66667	4.83333	4.32609	4.32609		5.78261	5.43478	4.95652	3.13043			3.13043	5.13043	5.13043	5.43478	4.32609	4.32609	5.78261	5.43478	4.95652	3.13043
V-CL-02	低	4.91304	4.78261	4.66667	5.58333	4.63043	4.95652		5.26087	5.47826	4.84783	4.71739			4.91304	4.78261	4.78261	5.36957	4.63043	4.95652	5.26087	5.47826	4.84783	4.71739
V-CL-03	中	4.52174	4.1087	3.75	5.58333	4.23913	4.65217		5.28261	5.56522	3.97826	3			4.52174	4.1087	4.1087	5.13043	4.23913	4.65217	5.28261	5.56522	3.97826	3
V-CL-04	中	5.02174	5.32609	5.41667	6.16667	4.73913	4.97826		5.43478	5.45652	4.78261	5.97826			5.02174	5.32609	5.32609	5.6087	4.73913	4.97826	5.43478	5.45652	4.78261	5.97826
V-CL-05	中	4.65217	5.69565	5.58333	7.33333	4.86957	5.04348		5.26087	5.54348	4.63043	5.67391			4.65217	5.69565	5.69565	7.13043	4.86957	5.04348	5.26087	5.54348	4.63043	5.67391
V-CL-06	低	4.76087	4.71739	5.08333	4.91667	4.54348	4.86957		5.23913	5.65217	4.34783	3.56522			4.76087	4.71739	4.71739	4.82609	4.54348	4.86957	5.23913	5.65217	4.34783	3.56522
V-CL-07	中	4.76087	3.69565	2.83333	5.66667	4.28261	4.91304		5.47826	5.80435	4.15217	5.8913			4.76087	3.69565	3.69565	5.36957	4.28261	4.91304	5.47826	5.80435	4.15217	5.8913
V-CL-08	低	5.13043	4.71739	4.25	4.75	4.5	4.52174		5.28261	5.56522	4.73913	5.80435			5.13043	4.71739	4.71739	4.86957	4.5	4.52174	5.28261	5.56522	4.73913	5.80435
V-CL-09	低	5	4.41304	4.33333	6.75	4.15217	4.80435		5.34783	5.82609	4.32609	5.21739			5	4.41304	4.41304	6.17391	4.15217	4.80435	5.34783	5.82609	4.32609	5.21739
V-CL-10	低	4.86957	5.19565	4.91667	4.91667	4.6087	4.82609		5.08696	4.95652	4.36957	4.28261			4.86957	5.19565	5.19565	5.13043	4.6087	4.82609	5.08696	4.95652	4.36957	4.28261
V-H-01	中	2.95652	3.17391	3.75	5.5	3.41304	4.19565		5.21739	6.06522	3.23913	6.73913			2.95652	3.17391	3.17391	6.06522	3.41304	4.19565	5.21739	6.06522	3.23913	6.73913
V-H-02	低	4.34783	4.69565	4.75	4.91667	4.1087	4.32609		5.3913	5.23913	5.04348	5.34783			4.34783	4.69565	4.69565	5.08696	4.1087	4.32609	5.3913	5.23913	5.04348	5.34783
V-H-03	中	4.63043	2.80435	2.66667	7	3.76087	5.02174		4.80435	5.17391	4.43478	6.80435			4.63043	2.80435	2.80435	7	3.76087	5.02174	4.80435	5.17391	4.43478	6.80435
V-H-04	低	4.6087	4.28261	4.16667	5.5	4.21739	4.6087		5.13043	4.84783	4.36957	7.08696			4.6087	4.28261	4.28261	5.17391	4.21739	4.6087	5.13043	4.84783	4.36957	7.08696
V-H-05	低	4.8913	5.86957	5.75	5.75	4.8913	5		5.36957	5.63043	5.97826	5.84783			4.8913	5.86957	5.86957	5.34783	4.8913	5	5.36957	5.63043	5.97826	5.84783
V-H-06	中	3.69565	3.23913	3.41667	5.41667	4.02174	4.67391		4.80435	5.19565	4.19565	4.30435			3.69565	3.23913	3.23913	5.23913	4.02174	4.67391	4.80435	5.19565	4.19565	4.30435
V-H-07	低	4.71739	5.19565	5.08333	5.66667	4.45652	4.78261		4.95652	5.23913	4.6087	4.54348			4.71739	5.19565	5.19565	5.45652	4.45652	4.78261	4.95652	5.23913	4.6087	4.54348

## Sheet: Study2-data & picture
姓名	视频名称：新	互动程度	视频							音频						实验2：顾客与客服情绪互动数据库的编制											效价	唤醒度		两种模态下，客服的情绪差异							分组	视频客服效价前	视频客服唤醒度前			音频客服效价	音频客服唤醒度	音频顾客效价	音频顾客唤醒度		三个阶段中，效价&唤醒度的差异
			效价	唤醒度	效价	唤醒度	效价	唤醒度		客服		顾客														1	4.63636	5.54545									1	4.41667	4.5			5.36364	5.63636	4.45455	2
			前	前	后	后	中	中		效价	唤醒度	效价	唤醒度													1	4.36364	5.90909		ANOVA							1	2.83333	5.75			5.90909	5.81818	4.45455	2.90909
			今年的组内评分+去年的评分结果，共40人的均值															139								1	3.63636	6.09091		效价							1	6.16667	6.33333			2.54545	7.27273	4.36364	4.90909		效价
艾晓鸿	V-A-01	中	4.41667	4.5	3.41667	3.83333	4.63636	5.54545		5.36364	5.63636	4.45455	2			交互程度										1	4.90909	5.63636			Sum of Squares	df	Mean Square	F	Sig.		1	4.75	5.08333			5.09091	6.27273	5	4.81818		视频客服效价前
艾晓鸿	V-A-02	中	2.83333	5.75	4	5	4.36364	5.90909		5.90909	5.81818	4.45455	2.90909			低	54	0.388489								1	3.45455	6.72727		Between Groups	12.2911	1	12.2911	19.8978	1.19034e-05		1	6.75	5.83333			4.90909	6.27273	2.72727	7.81818			Sum of Squares	df
艾晓鸿	V-A-03	高	6.16667	6.33333	2.66667	4.83333	3.63636	6.09091		2.54545	7.27273	4.36364	4.90909			中	59	0.42446								1	3.09091	6.27273		Within Groups	170.489	276	0.617712				1	6.023	4.25			4.09091	5.54545	5.09091	5.81818		Between Groups	33.8269	2
艾晓鸿	V-A-04	低	4.75	5.08333	5.16667	4.91667	4.90909	5.63636		5.09091	6.27273	5	4.81818			高	26	0.18705								1	4.72727	4.90909		Total	182.78	277					1	4.25	4.83333			3.63636	4.72727	4.63636	2.63636		Within Groups	399.613	414
艾晓鸿	V-A-05	高	6.75	5.83333	2	7.75	3.45455	6.72727		4.90909	6.27273	2.72727	7.81818													1	3.63636	6.90909									1	6.66667	7			4.09091	6.27273	5.18182	5.90909		Total	433.44	416
艾晓鸿	V-A-06	高	6.023	4.25	2.91667	4.66667	3.09091	6.27273		4.09091	5.54545	5.09091	5.81818													1	5.18182	6.09091		ANOVA							1	4.5	5			5.27273	6	4.36364	4.45455
艾晓鸿	V-A-07	中	4.25	4.83333	4.08333	4	4.72727	4.90909		3.63636	4.72727	4.63636	2.63636						40个人							1	2.36364	6.63636		唤醒度							1	3.08333	3.16667			4.18182	6.18182	4.18182	4.90909
艾晓鸿	V-A-08	高	6.66667	7	3.41667	4.75	3.63636	6.90909		4.09091	6.27273	5.18182	5.90909				编号	年龄								1	2.45455	6.45455			Sum of Squares	df	Mean Square	F	Sig.		1	3.83333	4.91667			4.90909	6.27273	4	6.27273
艾晓鸿	V-A-09	低	4.5	5	3.91667	4.75	5.18182	6.09091		5.27273	6	4.36364	4.45455				1	27	平均	25.375						1	3	6.54545		Between Groups	1.47836	1	1.47836	3.84628	0.0508619		1	4.33333	5.5			4.18182	6	2.36364	7.18182		ANOVA
艾晓鸿	V-A-10	高	3.08333	3.16667	2.08333	7.16667	2.36364	6.63636		4.18182	6.18182	4.18182	4.90909				2	27	标准误差	0.381776						1	6	6.18182		Within Groups	106.084	276	0.384361				1	6.91667	6.5			4	5.81818	2.81818	6.09091		视频客服唤醒度前
艾晓鸿	V-A-11	中	3.83333	4.91667	2	6.58333	2.45455	6.45455		4.90909	6.27273	4	6.27273				3	32	中位数	25						1	4.81818	5.18182		Total	107.562	277					1	5	4.5			4.90909	5	3.45455	5.27273			Sum of Squares	df
艾晓鸿	V-A-12	高	4.33333	5.5	2.83333	6.41667	3	6.54545		4.18182	6	2.36364	7.18182				4	34	众数	25						1	2.63636	7.09091									1	4.5	6.08333			6.27273	6.09091	5.45455	5.90909		Between Groups	80.5967	2
艾晓鸿	V-A-13	高	6.91667	6.5	3.5	3.16667	6	6.18182		4	5.81818	2.81818	6.09091				5	31	标准差	2.41457						1	3.18182	6.54545									1	4.33333	3.98333			3.81818	6.18182	3.90909	5.27273		Within Groups	302.124	414
艾晓鸿	V-A-14	中	5	4.5	2.83333	7.33333	4.81818	5.18182		4.90909	5	3.45455	5.27273				6	28	方差	5.83013						1	2.81818	6.45455									1	4.5	4.91667			3.36364	5.63636	4	5.18182		Total	382.72	416
艾晓鸿	V-A-15	中	4.5	6.08333	2.33333	7.25	2.63636	7.09091		6.27273	6.09091	5.45455	5.90909				7	27	峰度	4.56533						1	4.45455	4.81818									1	4.91667	4.5			4	6.63636	4.27273	3.09091
艾晓鸿	V-A-16	高	4.33333	3.98333	2.33333	7.33333	3.18182	6.54545		3.81818	6.18182	3.90909	5.27273				8	25	偏度	1.92709						1	5.72727	5.72727									1	4.33333	5.5			4.18182	6	3.81818	5.09091
艾晓鸿	V-A-17	中	4.5	4.91667	2.41667	7.16667	2.81818	6.45455		3.36364	5.63636	4	5.18182				9	26	区域	12						1	5.45455	5.81818									1	5	5.25			4.54545	6.18182	4.63636	4.90909
艾晓鸿	V-A-18	中	4.91667	4.5	4.41667	3.66667	4.45455	4.81818		4	6.63636	4.27273	3.09091				10	24	最小值	22						1	3.54545	6.27273									1	4.83333	3.91667			3.45455	6.27273	3.27273	2.81818
艾晓鸿	V-A-19	低	4.33333	5.5	4.75	5.08333	5.72727	5.72727		4.18182	6	3.81818	5.09091				11	23	最大值	34						1	5.63636	5.27273									1	3.33333	4.58333			5.27273	5.90909	5.18182	5.27273
艾晓鸿	V-A-20	低	5	5.25	4.66667	4.91667	5.45455	5.81818		4.54545	6.18182	4.63636	4.90909				12	23	求和	1015						1	5.36364	5.63636									1	4.75	3.91667			5.45455	5.90909	5	5.63636
艾晓鸿	V-A-21	高	4.83333	3.91667	3.33333	6.25	3.54545	6.27273		3.45455	6.27273	3.27273	2.81818				13	24	观测数	40						1	3.09091	7									1	4.25	3.66667			4.54545	5.63636	4.81818	4.54545
艾晓鸿	V-A-22	中	3.33333	4.58333	5.08333	5.25	5.63636	5.27273		5.27273	5.90909	5.18182	5.27273				14	26	最大(1)	34						1	4.18182	6.18182									1	4.83333	4.75			5.36364	5.36364	4.27273	3.63636
艾晓鸿	V-A-23	高	4.75	3.91667	6.16667	6.83333	5.36364	5.63636		5.45455	5.90909	5	5.63636				15	26	最小(1)	22						1	6.90909	6.45455									1	7.41667	6.75			6.18182	5.63636	4.81818	3.63636
艾晓鸿	V-A-24	高	4.25	3.66667	4.66667	6.08333	3.09091	7		4.54545	5.63636	4.81818	4.54545				16	26	置信度(95.0%)	0.772216						1	4.81818	5									1	4.41667	3.75			5.54545	5.09091	4.54545	2.81818
艾晓鸿	V-A-25	中	4.83333	4.75	2.16667	7.58333	4.18182	6.18182		5.36364	5.36364	4.27273	3.63636				17	25								1	2.27273	7.27273									1	4.83333	4.33333			3.27273	6.54545	4.90909	5.36364
艾晓鸿	V-A-26	中	7.41667	6.75	5.75	5.41667	6.90909	6.45455		6.18182	5.63636	4.81818	3.63636				18	24								1	3.18182	6									1	4.41667	4.66667			4.81818	5.63636	3.45455	5.27273
艾晓鸿	V-A-27	高	4.41667	3.75	2.5	8	4.81818	5		5.54545	5.09091	4.54545	2.81818				19	25								1	4.90909	6.45455									1	4.5	5.91667			4.09091	6.81818	5	6.09091
艾晓鸿	V-A-28	低	4.83333	4.33333	4.08333	5.33333	2.27273	7.27273		3.27273	6.54545	4.90909	5.36364				20	25								1	5	5.36364									1	4.33333	4.5			3.45455	5.90909	4	6.45455
艾晓鸿	V-A-29	中	4.41667	4.66667	3.08333	4.58333	3.18182	6		4.81818	5.63636	3.45455	5.27273				21	25	服务阶段（对象）	M	SD	min	max	阿尔法		1	5.54545	6									1	6.91667	6.58333			4.63636	5.36364	4	5.27273
艾晓鸿	V-A-30	低	4.5	5.91667	4.83333	4.25	4.90909	6.45455		4.09091	6.81818	5	6.09091				22	25	通话前(客服）	4.73	0.855	2.75	7.5	0.941		1	5.18182	5.72727									1	3.25	3.41667			4.81818	5.72727	5.09091	6
艾晓鸿	V-A-31	低	4.33333	4.5	4.58333	5.16667	5	5.36364		3.45455	5.90909	4	6.45455				23	25	通话中(客服）	4.44	0.856	2.273	6.909	0.938		1	6.54545	5.72727									1	4.58333	4.16667			5	5.90909	4.36364	2.72727
艾晓鸿	V-A-32	中	6.91667	6.58333	4.16667	5.08333	5.54545	6		4.63636	5.36364	4	5.27273				24	24	通话后(客服）	4.035	1.197	1.917	7.667	0.961		1	5.63636	5.36364									1	4.66667	4.91667			4.45455	6.18182	5	5.36364
艾晓鸿	V-A-33	高	3.25	3.41667	3.25	7.25	5.18182	5.72727		4.81818	5.72727	5.09091	6				25	25	通话前(客服）	4.768	0.828	2.75	7	0.917		1	5.90909	5.63636									1	5.25	5.58333			4.72727	5.72727	4.18182	6.45455
艾晓鸿	V-A-34	中	4.58333	4.16667	3.41667	6.75	6.54545	5.72727		5	5.90909	4.36364	2.72727				26	23	通话中(客服）	5.654	0.578	4.545	7.273	0.844		1	5.18182	5.45455									1	3.41667	2.75			5	6.18182	5.18182	5.36364
艾晓鸿	V-A-35	低	4.66667	4.91667	4.41667	4.66667	5.63636	5.36364		4.45455	6.18182	5	5.36364				27	26	通话后(客服）	5.742	1.082	3.166	8.333	0.953		1	2.63636	7									1	4.91667	3.66667			5.18182	6.27273	2.72727	6.27273
艾晓鸿	V-A-36	低	5.25	5.58333	4.91667	5.25	5.90909	5.63636		4.72727	5.72727	4.18182	6.45455				28	25	通话中(客服）	4.861	0.709	2.545	6.273	0.929		1	4.63636	5.27273									1	4.41667	3.08333			4.54545	5.63636	4	3.45455
艾晓鸿	V-A-37	中	3.41667	2.75	3.75	4.16667	5.18182	5.45455		5	6.18182	5.18182	5.36364				29	25	通话中(顾客）	4.266	0.833	2.091	6.001	0.936		1	5.63636	5.54545									1	3.41667	3.66667			4.81818	5.81818	4.72727	5.09091
艾晓鸿	V-A-38	高	4.91667	3.66667	2	7.5	2.63636	7		5.18182	6.27273	2.72727	6.27273				30	23	通话中(客服）	5.799	0.659	4.273	7.364	0.921		1	2.36364	6.36364									1	4.75	5.16667			4.72727	5.36364	2.63636	5.36364
艾晓鸿	V-A-39	高	4.41667	3.08333	4.66667	6.83333	4.63636	5.27273		4.54545	5.63636	4	3.45455				31	24	通话中(顾客）	5.281	1.381	2.012	7.909	0.974		1	4.18182	6.09091									1	3.58333	3.75			5.54545	5.27273	4.09091	6
艾晓鸿	V-A-40	高	3.41667	3.66667	3.33333	6.12333	5.63636	5.54545		4.81818	5.81818	4.72727	5.09091				32	24								1	4.54545	5.81818									1	5	4.08333			3	5.81818	4.81818	4.18182
艾晓鸿	V-A-41	中	4.75	5.16667	2.08333	7.83333	2.36364	6.36364		4.72727	5.36364	2.63636	5.36364				33	25								1	4.63636	4.72727									1	5.33333	4.83333			4.36364	5.72727	5.18182	5.81818
艾晓鸿	V-A-42	高	3.58333	3.75	1.91667	8.08333	4.18182	6.09091		5.54545	5.27273	4.09091	6				34	25								1	4.54545	5.72727									1	4.25	4.75			4.63636	5.90909	5	3.54545
艾晓鸿	V-A-43	中	5	4.08333	2.33333	7.83333	4.54545	5.81818		3	5.81818	4.81818	4.18182				35	23								1	4.18182	5.18182									1	4.5	5.25			5.27273	5.36364	5.18182	4
艾晓鸿	V-A-44	中	5.33333	4.83333	3.16667	4.5	4.63636	4.72727		4.36364	5.72727	5.18182	5.81818				36	22								1	3.36364	6.54545									1	4.25	4.41667			4.81818	5.36364	2.18182	6.90909
赵琳	V-Z-01	中	4.25	4.75	3	5.41667	4.54545	5.72727		4.63636	5.90909	5	3.54545				37	24								1	2.81818	6.54545									1	3.25	3.16667			4.45455	5.81818	3.81818	5.81818
赵琳	V-Z-02	中	4.5	5.25	4	5.16667	4.18182	5.18182		5.27273	5.36364	5.18182	4				38	23								1	4.36364	5.54545									1	4.83333	4.75			5	5	5	5
赵琳	V-Z-03	中	4.25	4.41667	2.08333	7.91667	3.36364	6.54545		4.81818	5.36364	2.18182	6.90909				39	25								1	4.72727	5.72727									1	4.91667	4.75			5.54545	6.18182	4.72727	6
赵琳	V-Z-04	高	3.25	3.16667	2.16667	6.33333	2.81818	6.54545		4.45455	5.81818	3.81818	5.81818				40	26								1	4.72727	4.72727									1	5.58333	4.41667			5.45455	5.18182	5	4.54545
赵琳	V-Z-05	低	4.83333	4.75	4.66667	4.83333	4.36364	5.54545		5	5	5	5													1	5	5.54545									1	5	4.83333			5.63636	5.81818	5	5.27273
赵琳	V-Z-06	低	4.91667	4.75	3.58333	4.91667	4.72727	5.72727		5.54545	6.18182	4.72727	6													1	5.27273	5.81818									1	3.75	4.75			4.63636	5.36364	5.81818	5.09091
赵琳	V-Z-07	低	5.58333	4.41667	4.41667	4.91667	4.72727	4.72727		5.45455	5.18182	5	4.54545													1	4.90909	5.45455									1	4.91667	4.66667			5.54545	5.27273	3	6
赵琳	V-Z-08	低	5	4.83333	4.33333	5	5	5.54545		5.63636	5.81818	5	5.27273													1	4.54545	5.45455									1	3.25	4.91667			4.54545	4.63636	4.54545	3.18182
刘金玉	V-L-01	高	3.75	4.75	7.33333	7	5.27273	5.81818		4.63636	5.36364	5.81818	5.09091													1	4.63636	5.09091									1	4.33333	4.91667			5	4.90909	3.09091	4.27273
刘金玉	V-L-02	低	4.91667	4.66667	4.66667	5	4.90909	5.45455		5.54545	5.27273	3	6													1	4.72727	4.81818									1	4.58333	4.41667			4.09091	5.18182	2.09091	6.72727
刘金玉	V-L-03	中	3.25	4.91667	4.41667	5.16667	4.54545	5.45455		4.54545	4.63636	4.54545	3.18182													1	5	5.54545									1	4.75	5.16667			5	5.36364	3.18182	7.63636
刘金玉	V-L-04	低	4.33333	4.91667	4.83333	5.25	4.63636	5.09091		5	4.90909	3.09091	4.27273													1	4.45455	6.09091									1	5	3.41667			4.63636	4.27273	3	7.09091
刘金玉	V-L-05	低	4.58333	4.41667	4.66667	4.91667	4.72727	4.81818		4.09091	5.18182	2.09091	6.72727													1	4.54545	5.45455									1	4.75	4.66667			5	4.54545	2.63636	6.90909
刘金玉	V-L-06	中	4.75	5.16667	5.66667	6.25	5	5.54545		5	5.36364	3.18182	7.63636													1	5	5.18182									1	4.5	4.91667			4.90909	5.27273	4.90909	4.09091
刘金玉	V-L-07	高	5	3.41667	2.08333	7.16667	4.45455	6.09091		4.63636	4.27273	3	7.09091													1	4.54545	4.81818									1	4.5	4.41667			4.18182	4.63636	5.09091	5.09091
刘金玉	V-L-08	中	4.75	4.66667	3.25	5.91667	4.54545	5.45455		5	4.54545	2.63636	6.90909													1	4.90909	4.63636									1	4.66667	3.33333			5	4.81818	4.90909	5.72727
刘金玉	V-L-09	低	4.5	4.91667	4.75	5.5	5	5.18182		4.90909	5.27273	4.90909	4.09091													1	4.27273	5									1	5.41667	4.66667			4	5	2.72727	4.81818
费姣梅	V-F-01	低	4.5	4.41667	4.91667	5.08333	4.54545	4.81818		4.18182	4.63636	5.09091	5.09091													1	5.63636	5.45455									1	4.66667	5			5.18182	6.18182	4.18182	3.72727
费姣梅	V-F-02	中	4.66667	3.33333	4.58333	5	4.90909	4.63636		5	4.81818	4.90909	5.72727													1	5.18182	5.45455									1	5.25	4.83333			5	6.54545	3.63636	5.36364
费姣梅	V-F-03	中	5.41667	4.66667	2.83333	5.58333	4.27273	5		4	5	2.72727	4.81818													1	5.63636	5.27273									1	5.66667	5.08333			4.18182	5.09091	3.09091	5.72727
费姣梅	V-F-04	低	4.66667	5	5.75	5.66667	5.63636	5.45455		5.18182	6.18182	4.18182	3.72727													1	4.81818	5.09091									1	4.33333	4.41667			5	4.90909	3.63636	6.54545
费姣梅	V-F-05	低	5.25	4.83333	5	5	5.18182	5.45455		5	6.54545	3.63636	5.36364													1	4.81818	5.45455									1	5.08333	5			4.18182	6	4	4.90909
费姣梅	V-F-06	中	5.66667	5.08333	6.83333	5.75	5.63636	5.27273		4.18182	5.09091	3.09091	5.72727													1	4.18182	4.54545									1	4.5	4.41667			4.27273	5.90909	2.45455	6.81818
费姣梅	V-F-07	低	4.33333	4.41667	4.91667	5.08333	4.81818	5.09091		5	4.90909	3.63636	6.54545													1	4	6.27273									1	4.75	3.33333			4.90909	5.54545	4.09091	6.90909
费姣梅	V-F-08	中	5.08333	5	4.41667	5.66667	4.81818	5.45455		4.18182	6	4	4.90909													1	4.72727	6									1	5.66667	5.58333			5	6	3.45455	7.09091
蒲雪青	V-P-01	中	4.5	4.41667	4	4.83333	4.18182	4.54545		4.27273	5.90909	2.45455	6.81818													1	3.27273	5.45455									1	5.33333	4.08333			4	7.09091	3.72727	7.54545
蒲雪青	V-P-02	高	4.75	3.33333	2.58333	7.16667	4	6.27273		4.90909	5.54545	4.09091	6.90909													1	4.63636	5.90909									1	5.25	6.08333			4.81818	5.72727	5	5.81818
蒲雪青	V-P-03	低	5.66667	5.58333	4.91667	5.33333	4.72727	6		5	6	3.45455	7.09091													1	4.45455	5.27273									1	4.58333	4.16667			4.90909	5.90909	4.90909	6.81818
蒲雪青	V-P-04	中	5.33333	4.08333	2.58333	5.33333	3.27273	5.45455		4	7.09091	3.72727	7.54545													1	3.72727	6.18182									1	4.91667	4.83333			3.18182	5.45455	5.18182	7.18182
蒲雪青	V-P-05	中	5.25	6.08333	4.41667	4.91667	4.63636	5.90909		4.81818	5.72727	5	5.81818													1	5	5.18182									1	4.33333	4.58333			4.09091	5.27273	4.90909	6.09091
蒲雪青	V-P-06	低	4.58333	4.16667	4.91667	5.25	4.45455	5.27273		4.90909	5.90909	4.90909	6.81818													1	4.45455	6.09091									1	4.75	3.83333			4.27273	6.63636	3.90909	6.54545
蒲雪青	V-P-07	中	4.91667	4.83333	4.83333	5.33333	3.72727	6.18182		3.18182	5.45455	5.18182	7.18182													1	4.18182	5.90909									1	4.25	3.75			5.72727	5.54545	4.27273	7.45455
蒲雪青	V-P-08	低	4.33333	4.58333	5.25	5.16667	5	5.18182		4.09091	5.27273	4.90909	6.09091													1	4.45455	4.54545									1	3.83333	3.66667			5	5.36364	3.54545	7.45455
蒲雪青	V-P-09	高	4.75	3.83333	2.83333	7.08333	4.45455	6.09091		4.27273	6.63636	3.90909	6.54545													1	4.72727	5.27273									1	4.5	4.5			5.54545	6	6	6.45455
蒲雪青	V-P-10	高	4.25	3.75	3.58333	6.5	4.18182	5.90909		5.72727	5.54545	4.27273	7.45455													1	4.27273	5.18182									1	4.25	4.83333			5.18182	6	3.54545	3.72727
蒲雪青	V-P-11	中	3.83333	3.66667	5.75	5.25	4.45455	4.54545		5	5.36364	3.54545	7.45455													1	4.36364	6.36364									1	5.75	4.58333			4.18182	6.54545	3.54545	7.54545
蒲雪青	V-P-12	低	4.5	4.5	4.75	5.08333	4.72727	5.27273		5.54545	6	6	6.45455													1	4.90909	5.90909									1	7.41667	6.83333			5.90909	7.09091	4.18182	7.09091
蒲雪青	V-P-13	低	4.25	4.83333	5	5.83333	4.27273	5.18182		5.18182	6	3.54545	3.72727													1	4.09091	5.27273									1	4.66667	4.16667			4.27273	5.27273	4.54545	6.72727
蒲雪青	V-P-14	中	5.75	4.58333	2.33333	7.91667	4.36364	6.36364		4.18182	6.54545	3.54545	7.54545													1	3.36364	5.18182									1	4.75	3.5			5.45455	5.90909	4.09091	2.27273
蒲雪青	V-P-15	高	7.41667	6.83333	3.66667	4.83333	4.90909	5.90909		5.90909	7.09091	4.18182	7.09091													1	5.45455	6									1	7.16667	6.91667			5.90909	6.09091	4.90909	4.27273
蒲雪青	V-P-16	中	4.66667	4.16667	3.08333	5.75	4.09091	5.27273		4.27273	5.27273	4.54545	6.72727													1	4.90909	5.45455									1	3.41667	4.16667			6.27273	6.45455	4.45455	6.45455
蒲雪青	V-P-17	高	4.75	3.5	2.25	8.33333	3.36364	5.18182		5.45455	5.90909	4.09091	2.27273													1	3.27273	6									1	4.16667	3.58333			5.63636	6	3.54545	3.63636
蒲雪青	V-P-18	中	7.16667	6.91667	5	5.33333	5.45455	6		5.90909	6.09091	4.90909	4.27273													1	3.90909	6									1	4.91667	5			4.90909	5.27273	4.27273	5.81818
蒲雪青	V-P-19	中	3.41667	4.16667	5.5	5.58333	4.90909	5.45455		6.27273	6.45455	4.45455	6.45455													1	3.54545	5.63636									1	4	4.66667			4.90909	6	3	2.45455
蒲雪青	V-P-20	高	4.16667	3.58333	2.75	8	3.27273	6		5.63636	6	3.54545	3.63636													1	4.18182	5.81818									1	5.83333	6.25			4.45455	6	2.54545	7.09091
蒲雪青	V-P-21	中	4.91667	5	2.91667	7.33333	3.90909	6		4.90909	5.27273	4.27273	5.81818													1	4.54545	5.36364									1	4.83333	4.66667			6.27273	7.27273	5.81818	7.90909
蒲雪青	V-P-22	中	4	4.66667	2.75	6.91667	3.54545	5.63636		4.90909	6	3	2.45455													1	3.90909	5.72727									1	4.5	4.5			5.90909	7.36364	5	4.45455
蒲雪青	V-P-23	中	5.83333	6.25	2.75	7.41667	4.18182	5.81818		4.45455	6	2.54545	7.09091													1	5	5.63636									1	4.91667	5.08333			2.90909	7.09091	4.54545	4.27273
杨银银	V-Y-01	低	4.83333	4.66667	5	5.41667	4.54545	5.36364		6.27273	7.27273	5.81818	7.90909													1	5.27273	6.63636									1	4.16667	4.75			5.54545	7.36364	4.81818	4.18182
杨银银	V-Y-02	中	4.5	4.5	3.08333	6.66667	3.90909	5.72727		5.90909	7.36364	5	4.45455													1	4.81818	6.27273									1	3.41667	5.75			5.36364	7.36364	3.18182	4.81818
杨银银	V-Y-03	低	4.91667	5.08333	4.83333	4.58333	5	5.63636		2.90909	7.09091	4.54545	4.27273													1	4.81818	5.63636									1	5	5			5.36364	7	3.90909	5.36364
杨银银	V-Y-04	中	4.16667	4.75	7.66667	7.25	5.27273	6.63636		5.54545	7.36364	4.81818	4.18182													1	5.45455	5.63636									1	4.75	4.25			5	6.09091	5	6.81818
杨银银	V-Y-05	中	3.41667	5.75	4.16667	4.66667	4.81818	6.27273		5.36364	7.36364	3.18182	4.81818													1	4.81818	5.81818									1	4.5	4.91667			5.36364	6.18182	5.09091	6.27273
杨银银	V-Y-06	低	5	5	4.58333	5.33333	4.81818	5.63636		5.36364	7	3.90909	5.36364													1	4.45455	5.63636									1	2.75	6.33333			5.90909	6.54545	4.72727	4.72727
杨银银	V-Y-07	低	4.75	4.25	4.25	4.41667	5.45455	5.63636		5	6.09091	5	6.81818													1	4.63636	5.63636									1	4.33333	5.16667			5.27273	6.72727	4.63636	3.18182
杨银银	V-Y-08	低	4.5	4.91667	4.58333	5.66667	4.81818	5.81818		5.36364	6.18182	5.09091	6.27273													1	4.54545	5.36364									1	4.83333	4.66667			5.81818	5.72727	4.36364	3.90909
杨银银	V-Y-09	中	2.75	6.33333	4.66667	4.58333	4.45455	5.63636		5.90909	6.54545	4.72727	4.72727													1	3.81818	5.90909									1	4.25	4.75			4.27273	6.72727	2.90909	7.36364
杨银银	V-Y-10	低	4.33333	5.16667	5.16667	5.58333	4.63636	5.63636		5.27273	6.72727	4.63636	3.18182													1	4.45455	5.18182									1	4.58333	4.66667			5.81818	6.36364	5.63636	6.18182
杨银银	V-Y-11	低	4.83333	4.66667	4.16667	4.58333	4.54545	5.36364		5.81818	5.72727	4.36364	3.90909													1	5	5.45455									1	5.58333	5.08333			5.63636	5.63636	5.27273	5.36364
吴丹清	V-W-01	中	4.25	4.75	3.83333	5.58333	3.81818	5.90909		4.27273	6.72727	2.90909	7.36364													1	3.90909	6.45455									1	5.16667	5			4.72727	5.81818	3.27273	3.18182
吴丹清	V-W-02	低	4.58333	4.66667	4.33333	4.66667	4.45455	5.18182		5.81818	6.36364	5.63636	6.18182													1	3.63636	5.54545									1	4.41667	4.83333			5.27273	6.18182	3.36364	6.54545
吴丹清	V-W-03	低	5.58333	5.08333	4.91667	5.75	5	5.45455		5.63636	5.63636	5.27273	5.36364													1	2.81818	5.90909									1	4.58333	5.5			4.81818	6.54545	4.54545	5.36364
吴丹清	V-W-04	中	5.16667	5	2.25	6.41667	3.90909	6.45455		4.72727	5.81818	3.27273	3.18182													1	4.90909	5.81818									1	5.5	5.66667			4.63636	5.18182	4.09091	4.81818
吴丹清	V-W-05	中	4.41667	4.83333	3.16667	6.16667	3.63636	5.54545		5.27273	6.18182	3.36364	6.54545													1	5.63636	5.63636									1	7.5	6.25			4.36364	5.81818	5.18182	6
吴丹清	V-W-06	中	4.58333	5.5	2.5	6.33333	2.81818	5.90909		4.81818	6.54545	4.54545	5.36364													1	5.09091	5									1	5.08333	4.91667			5.90909	5.54545	5.09091	4.81818
吴丹清	V-W-07	低	5.5	5.66667	5.16667	5.41667	4.90909	5.81818		4.63636	5.18182	4.09091	4.81818													1	4.72727	4.81818									1	4.91667	5			5	5.54545	4.90909	5.36364
吴丹清	V-W-08	中	7.5	6.25	4.41667	5.41667	5.63636	5.63636		4.36364	5.81818	5.18182	6													1	4.45455	5.27273									1	5.33333	5.25			5.09091	5.36364	4.54545	5.27273
吴丹清	V-W-09	低	5.08333	4.91667	5.16667	5.08333	5.09091	5		5.90909	5.54545	5.09091	4.81818													1	3.54545	6.18182									1	5.41667	4.83333			5.09091	5.90909	4.27273	3.54545
吴丹清	V-W-10	低	4.91667	5	5.16667	5	4.72727	4.81818		5	5.54545	4.90909	5.36364													1	4.90909	5.90909									1	5.16667	5.16667			5.63636	7.18182	4.63636	4.27273
陈熙	V-C-01	低	5.33333	5.25	5.16667	5	4.45455	5.27273		5.09091	5.36364	4.54545	5.27273													1	5	6									1	4.91667	5.16667			5.90909	5.90909	4.18182	2.45455
陈熙	V-C-02	中	5.41667	4.83333	2.5	7.33333	3.54545	6.18182		5.09091	5.90909	4.27273	3.54545													1	4.63636	5.54545									1	5.16667	4.91667			5.81818	6	5.45455	6.27273
陈熙	V-C-03	低	5.16667	5.16667	4.83333	5.08333	4.90909	5.90909		5.63636	7.18182	4.63636	4.27273													1	4.54545	4.90909									1	4.58333	4.75			4.90909	5.54545	4.45455	2.90909
陈熙	V-C-04	低	4.91667	5.16667	5.83333	5.83333	5	6		5.90909	5.90909	4.18182	2.45455													1	4.36364	5.45455									1	4.58333	5.33333			4.81818	6.18182	3.54545	7.36364
陈熙	V-C-05	低	5.16667	4.91667	5.16667	4.91667	4.63636	5.54545		5.81818	6	5.45455	6.27273													1	4.54545	5.54545									1	5	5.08333			5.09091	5.90909	4.81818	6.36364
陈熙	V-C-06	低	4.58333	4.75	4.75	4.5	4.54545	4.90909		4.90909	5.54545	4.45455	2.90909													1	3.18182	6									1	4.58333	4.75			5.09091	4.90909	4.63636	5.27273
陈熙	V-C-07	低	4.58333	5.33333	4.41667	5.58333	4.36364	5.45455		4.81818	6.18182	3.54545	7.36364													1	4.27273	4.54545									1	3.58333	3			5.90909	5.54545	4.90909	3.27273
陈熙	V-C-08	低	5	5.08333	4.5	5	4.54545	5.54545		5.09091	5.90909	4.81818	6.36364													1	4.90909	5.27273									1	4.58333	5.25			5.18182	5.27273	4.72727	4.54545
陈熙	V-C-09	中	4.58333	4.75	2.5	6.83333	3.18182	6		5.09091	4.90909	4.63636	5.27273													1	4	5.27273									1	4.16667	4.83333			5	5.81818	4	3.18182
程龙	V-CL-01	中	3.58333	3	4.66667	4.83333	4.27273	4.54545		5.90909	5.54545	4.90909	3.27273													1	4.90909	5.72727									1	4.83333	5			4.90909	5	4.72727	6
程龙	V-CL-02	低	4.58333	5.25	4.66667	5.58333	4.90909	5.27273		5.18182	5.27273	4.72727	4.54545													1	5.18182	5.63636									1	4.58333	4.83333			4.90909	5.18182	4.63636	5.36364
程龙	V-CL-03	中	4.16667	4.83333	3.75	5.58333	4	5.27273		5	5.81818	4	3.18182													1	4.72727	5.18182									1	4.75	4.58333			4.54545	5.81818	4.36364	3.18182
程龙	V-CL-04	中	4.83333	5	5.41667	6.16667	4.90909	5.72727		4.90909	5	4.72727	6													1	4.09091	5.45455									1	4.5	5.33333			5.18182	6	3.63636	5.72727
程龙	V-CL-05	中	4.58333	4.83333	5.58333	7.33333	5.18182	5.63636		4.90909	5.18182	4.63636	5.36364													1	4.63636	4.81818									1	5.08333	5.08333			5	5.72727	4.72727	6.63636
程龙	V-CL-06	低	4.75	4.58333	5.08333	4.91667	4.72727	5.18182		4.54545	5.81818	4.36364	3.18182													1	4.18182	5.18182									1	4.75	5			4.90909	6	3.81818	5.81818
程龙	V-CL-07	中	4.5	5.33333	2.83333	5.66667	4.09091	5.45455		5.18182	6	3.63636	5.72727													1	5	5									1	5.08333	4.25			4.72727	4.90909	4.36364	4.09091
程龙	V-CL-08	低	5.08333	5.08333	4.25	4.75	4.63636	4.81818		5	5.72727	4.72727	6.63636													1	3.90909	4.81818									1	3.16667	3.25			4.90909	6.09091	3.36364	5.45455
程龙	V-CL-09	低	4.75	5	4.33333	6.75	4.18182	5.18182		4.90909	6	3.81818	5.81818													1	4.18182	4.63636									1	4.16667	4.25			5	4.54545	4.45455	6
程龙	V-CL-10	低	5.08333	4.25	4.91667	4.91667	5	5		4.72727	4.90909	4.36364	4.09091													1	3.09091	5.18182									1	4.66667	5.16667			4.90909	4.54545	4.18182	6.27273
侯向东	V-H-01	中	3.16667	3.25	3.75	5.5	3.90909	4.81818		4.90909	6.09091	3.36364	5.45455													1	4.09091	5.45455									1	4.33333	5.25			5	4.36364	4.45455	6.81818
侯向东	V-H-02	低	4.16667	4.25	4.75	4.91667	4.18182	4.63636		5	4.54545	4.45455	6													1	5.27273	5.54545									1	5.08333	5.16667			5.09091	4.90909	5.90909	5.81818
侯向东	V-H-03	中	4.66667	5.16667	2.66667	7	3.09091	5.18182		4.90909	4.54545	4.18182	6.27273													1	3.81818	5.09091									1	3.66667	3.66667			4.09091	5.27273	4.36364	4.36364
侯向东	V-H-04	低	4.33333	5.25	4.16667	5.5	4.09091	5.45455		5	4.36364	4.45455	6.81818													1	4.63636	4.90909									1	4.5	4.83333			4.45455	4.90909	4.45455	4.18182
侯向东	V-H-05	低	5.08333	5.16667	5.75	5.75	5.27273	5.54545		5.09091	4.90909	5.90909	5.81818													2	5.36364	5.63636									2	4.63636	5.54545
侯向东	V-H-06	中	3.66667	3.66667	3.41667	5.41667	3.81818	5.09091		4.09091	5.27273	4.36364	4.36364													2	5.90909	5.81818									2	4.36364	5.90909
侯向东	V-H-07	低	4.5	4.83333	5.08333	5.66667	4.63636	4.90909		4.45455	4.90909	4.45455	4.18182													2	2.54545	7.27273									2	3.63636	6.09091
																										2	5.09091	6.27273									2	4.90909	5.63636
																										2	4.90909	6.27273									2	3.45455	6.72727
																										2	4.09091	5.54545									2	3.09091	6.27273
																										2	3.63636	4.72727									2	4.72727	4.90909
																										2	4.09091	6.27273									2	3.63636	6.90909
																										2	5.27273	6									2	5.18182	6.09091
																										2	4.18182	6.18182									2	2.36364	6.63636
																										2	4.90909	6.27273									2	2.45455	6.45455
																										2	4.18182	6									2	3	6.54545
																										2	4	5.81818									2	6	6.18182
																										2	4.90909	5									2	4.81818	5.18182
																										2	6.27273	6.09091									2	2.63636	7.09091
																										2	3.81818	6.18182									2	3.18182	6.54545
																										2	3.36364	5.63636									2	2.81818	6.45455
																										2	4	6.63636									2	4.45455	4.81818
																										2	4.18182	6									2	5.72727	5.72727
																										2	4.54545	6.18182									2	5.45455	5.81818
																										2	3.45455	6.27273									2	3.54545	6.27273
																										2	5.27273	5.90909									2	5.63636	5.27273
																										2	5.45455	5.90909									2	5.36364	5.63636
																										2	4.54545	5.63636									2	3.09091	7
																										2	5.36364	5.36364									2	4.18182	6.18182
																										2	6.18182	5.63636									2	6.90909	6.45455
																										2	5.54545	5.09091									2	4.81818	5
																										2	3.27273	6.54545									2	2.27273	7.27273
																										2	4.81818	5.63636									2	3.18182	6
																										2	4.09091	6.81818									2	4.90909	6.45455
																										2	3.45455	5.90909									2	5	5.36364
																										2	4.63636	5.36364									2	5.54545	6
																										2	4.81818	5.72727									2	5.18182	5.72727
																										2	5	5.90909									2	6.54545	5.72727
																										2	4.45455	6.18182									2	5.63636	5.36364
																										2	4.72727	5.72727									2	5.90909	5.63636
																										2	5	6.18182									2	5.18182	5.45455
																										2	5.18182	6.27273									2	2.63636	7
																										2	4.54545	5.63636									2	4.63636	5.27273
																										2	4.81818	5.81818									2	5.63636	5.54545
																										2	4.72727	5.36364									2	2.36364	6.36364
																										2	5.54545	5.27273									2	4.18182	6.09091
																										2	3	5.81818									2	4.54545	5.81818
																										2	4.36364	5.72727									2	4.63636	4.72727
																										2	4.63636	5.90909									2	4.54545	5.72727
																										2	5.27273	5.36364									2	4.18182	5.18182
																										2	4.81818	5.36364									2	3.36364	6.54545
																										2	4.45455	5.81818									2	2.81818	6.54545
																										2	5	5									2	4.36364	5.54545
																										2	5.54545	6.18182									2	4.72727	5.72727
																										2	5.45455	5.18182									2	4.72727	4.72727
																										2	5.63636	5.81818									2	5	5.54545
																										2	4.63636	5.36364									2	5.27273	5.81818
																										2	5.54545	5.27273									2	4.90909	5.45455
																										2	4.54545	4.63636									2	4.54545	5.45455
																										2	5	4.90909									2	4.63636	5.09091
																										2	4.09091	5.18182									2	4.72727	4.81818
																										2	5	5.36364									2	5	5.54545
																										2	4.63636	4.27273									2	4.45455	6.09091
																										2	5	4.54545									2	4.54545	5.45455
																										2	4.90909	5.27273									2	5	5.18182
																										2	4.18182	4.63636									2	4.54545	4.81818
																										2	5	4.81818									2	4.90909	4.63636
																										2	4	5									2	4.27273	5
																										2	5.18182	6.18182									2	5.63636	5.45455
																										2	5	6.54545									2	5.18182	5.45455
																										2	4.18182	5.09091									2	5.63636	5.27273
																										2	5	4.90909									2	4.81818	5.09091
																										2	4.18182	6									2	4.81818	5.45455
																										2	4.27273	5.90909									2	4.18182	4.54545
																										2	4.90909	5.54545									2	4	6.27273
																										2	5	6									2	4.72727	6
																										2	4	7.09091									2	3.27273	5.45455
																										2	4.81818	5.72727									2	4.63636	5.90909
																										2	4.90909	5.90909									2	4.45455	5.27273
																										2	3.18182	5.45455									2	3.72727	6.18182
																										2	4.09091	5.27273									2	5	5.18182
																										2	4.27273	6.63636									2	4.45455	6.09091
																										2	5.72727	5.54545									2	4.18182	5.90909
																										2	5	5.36364									2	4.45455	4.54545
																										2	5.54545	6									2	4.72727	5.27273
																										2	5.18182	6									2	4.27273	5.18182
																										2	4.18182	6.54545									2	4.36364	6.36364
																										2	5.90909	7.09091									2	4.90909	5.90909
																										2	4.27273	5.27273									2	4.09091	5.27273
																										2	5.45455	5.90909									2	3.36364	5.18182
																										2	5.90909	6.09091									2	5.45455	6
																										2	6.27273	6.45455									2	4.90909	5.45455
																										2	5.63636	6									2	3.27273	6
																										2	4.90909	5.27273									2	3.90909	6
																										2	4.90909	6									2	3.54545	5.63636
																										2	4.45455	6									2	4.18182	5.81818
																										2	6.27273	7.27273									2	4.54545	5.36364
																										2	5.90909	7.36364									2	3.90909	5.72727
																										2	2.90909	7.09091									2	5	5.63636
																										2	5.54545	7.36364									2	5.27273	6.63636
																										2	5.36364	7.36364									2	4.81818	6.27273
																										2	5.36364	7									2	4.81818	5.63636
																										2	5	6.09091									2	5.45455	5.63636
																										2	5.36364	6.18182									2	4.81818	5.81818
																										2	5.90909	6.54545									2	4.45455	5.63636
																										2	5.27273	6.72727									2	4.63636	5.63636
																										2	5.81818	5.72727									2	4.54545	5.36364
																										2	4.27273	6.72727									2	3.81818	5.90909
																										2	5.81818	6.36364									2	4.45455	5.18182
																										2	5.63636	5.63636									2	5	5.45455
																										2	4.72727	5.81818									2	3.90909	6.45455
																										2	5.27273	6.18182									2	3.63636	5.54545
																										2	4.81818	6.54545									2	2.81818	5.90909
																										2	4.63636	5.18182									2	4.90909	5.81818
																										2	4.36364	5.81818									2	5.63636	5.63636
																										2	5.90909	5.54545									2	5.09091	5
																										2	5	5.54545									2	4.72727	4.81818
																										2	5.09091	5.36364									2	4.45455	5.27273
																										2	5.09091	5.90909									2	3.54545	6.18182
																										2	5.63636	7.18182									2	4.90909	5.90909
																										2	5.90909	5.90909									2	5	6
																										2	5.81818	6									2	4.63636	5.54545
																										2	4.90909	5.54545									2	4.54545	4.90909
																										2	4.81818	6.18182									2	4.36364	5.45455
																										2	5.09091	5.90909									2	4.54545	5.54545
																										2	5.09091	4.90909									2	3.18182	6
																										2	5.90909	5.54545									2	4.27273	4.54545
																										2	5.18182	5.27273									2	4.90909	5.27273
																										2	5	5.81818									2	4	5.27273
																										2	4.90909	5									2	4.90909	5.72727
																										2	4.90909	5.18182									2	5.18182	5.63636
																										2	4.54545	5.81818									2	4.72727	5.18182
																										2	5.18182	6									2	4.09091	5.45455
																										2	5	5.72727									2	4.63636	4.81818
																										2	4.90909	6									2	4.18182	5.18182
																										2	4.72727	4.90909									2	5	5
																										2	4.90909	6.09091									2	3.90909	4.81818
																										2	5	4.54545									2	4.18182	4.63636
																										2	4.90909	4.54545									2	3.09091	5.18182
																										2	5	4.36364									2	4.09091	5.45455
																										2	5.09091	4.90909									2	5.27273	5.54545
																										2	4.09091	5.27273									2	3.81818	5.09091
																										2	4.45455	4.90909									2	4.63636	4.90909
																																					3	3.41667	3.83333
																																					3	4	5
																																					3	2.66667	4.83333
																																					3	5.16667	4.91667
																																					3	2	7.75
																																					3	2.91667	4.66667
																																					3	4.08333	4
																																					3	3.41667	4.75
																																					3	3.91667	4.75
																																					3	2.08333	7.16667
																																					3	2	6.58333
																																					3	2.83333	6.41667
																																					3	3.5	3.16667
																																					3	2.83333	7.33333
																																					3	2.33333	7.25
																																					3	2.33333	7.33333
																																					3	2.41667	7.16667
																																					3	4.41667	3.66667
																																					3	4.75	5.08333
																																					3	4.66667	4.91667
																																					3	3.33333	6.25
																																					3	5.08333	5.25
																																					3	6.16667	6.83333
																																					3	4.66667	6.08333
																																					3	2.16667	7.58333
																																					3	5.75	5.41667
																																					3	2.5	8
																																					3	4.08333	5.33333
																																					3	3.08333	4.58333
																																					3	4.83333	4.25
																																					3	4.58333	5.16667
																																					3	4.16667	5.08333
																																					3	3.25	7.25
																																					3	3.41667	6.75
																																					3	4.41667	4.66667
																																					3	4.91667	5.25
																																					3	3.75	4.16667
																																					3	2	7.5
																																					3	4.66667	6.83333
																																					3	3.33333	6.12333
																																					3	2.08333	7.83333
																																					3	1.91667	8.08333
																																					3	2.33333	7.83333
																																					3	3.16667	4.5
																																					3	3	5.41667
																																					3	4	5.16667
																																					3	2.08333	7.91667
																																					3	2.16667	6.33333
																																					3	4.66667	4.83333
																																					3	3.58333	4.91667
																																					3	4.41667	4.91667
																																					3	4.33333	5
																																					3	7.33333	7
																																					3	4.66667	5
																																					3	4.41667	5.16667
																																					3	4.83333	5.25
																																					3	4.66667	4.91667
																																					3	5.66667	6.25
																																					3	2.08333	7.16667
																																					3	3.25	5.91667
																																					3	4.75	5.5
																																					3	4.91667	5.08333
																																					3	4.58333	5
																																					3	2.83333	5.58333
																																					3	5.75	5.66667
																																					3	5	5
																																					3	6.83333	5.75
																																					3	4.91667	5.08333
																																					3	4.41667	5.66667
																																					3	4	4.83333
																																					3	2.58333	7.16667
																																					3	4.91667	5.33333
																																					3	2.58333	5.33333
																																					3	4.41667	4.91667
																																					3	4.91667	5.25
																																					3	4.83333	5.33333
																																					3	5.25	5.16667
																																					3	2.83333	7.08333
																																					3	3.58333	6.5
																																					3	5.75	5.25
																																					3	4.75	5.08333
																																					3	5	5.83333
																																					3	2.33333	7.91667
																																					3	3.66667	4.83333
																																					3	3.08333	5.75
																																					3	2.25	8.33333
																																					3	5	5.33333
																																					3	5.5	5.58333
																																					3	2.75	8
																																					3	2.91667	7.33333
																																					3	2.75	6.91667
																																					3	2.75	7.41667
																																					3	5	5.41667
																																					3	3.08333	6.66667
																																					3	4.83333	4.58333
																																					3	7.66667	7.25
																																					3	4.16667	4.66667
																																					3	4.58333	5.33333
																																					3	4.25	4.41667
																																					3	4.58333	5.66667
																																					3	4.66667	4.58333
																																					3	5.16667	5.58333
																																					3	4.16667	4.58333
																																					3	3.83333	5.58333
																																					3	4.33333	4.66667
																																					3	4.91667	5.75
																																					3	2.25	6.41667
																																					3	3.16667	6.16667
																																					3	2.5	6.33333
																																					3	5.16667	5.41667
																																					3	4.41667	5.41667
																																					3	5.16667	5.08333
																																					3	5.16667	5
																																					3	5.16667	5
																																					3	2.5	7.33333
																																					3	4.83333	5.08333
																																					3	5.83333	5.83333
																																					3	5.16667	4.91667
																																					3	4.75	4.5
																																					3	4.41667	5.58333
																																					3	4.5	5
																																					3	2.5	6.83333
																																					3	4.66667	4.83333
																																					3	4.66667	5.58333
																																					3	3.75	5.58333
																																					3	5.41667	6.16667
																																					3	5.58333	7.33333
																																					3	5.08333	4.91667
																																					3	2.83333	5.66667
																																					3	4.25	4.75
																																					3	4.33333	6.75
																																					3	4.91667	4.91667
																																					3	3.75	5.5
																																					3	4.75	4.91667
																																					3	2.66667	7
																																					3	4.16667	5.5
																																					3	5.75	5.75
																																					3	3.41667	5.41667
																																					3	5.08333	5.66667
[truncated: 77 more columns]

## Sheet: Study3-data&picture
实验3：顾客与客服情绪互动数据库的试用															1-1-效价-前	1-1-唤醒度-前	1-1-效价-后	1-1-唤醒度-后	1-1-效价-中	1-1-唤醒度-中	1-1-客服-效价	1-1-客服-唤醒度	1-1-顾客-效价	1-1-顾客-唤醒度	2-2-效价-前	2-2-唤醒度-前	2-2-效价-后	2-2-唤醒度-后	2-2-效价-中	2-2-唤醒度-中	2-2-客服-效价	2-2-客服-唤醒度	2-2-顾客-效价	2-2-顾客-唤醒度
	编号	年龄	性别	学历											4.41667	4.5	3.41667	3.83333	4.63636	5.54545	5.36364	5.63636	4.45455	2	4.76087	3.6087	3.6087	3.82609	4.65217	5.23913	5.93478	5.84783	4.52174	2.45652
	1	55	女	高中											2.83333	5.75	4	5	4.36364	5.90909	5.90909	5.81818	4.45455	2.90909	3.47826	4.41304	4.41304	5.15217	4.26087	5.32609	5.97826	5.78261	4.78261	3.28261		ANOVA Tablea
	2	23	女	本科											6.16667	6.33333	2.66667	4.83333	3.63636	6.09091	2.54545	7.27273	4.36364	4.90909	6.21739	2.8913	2.8913	4.84783	3.6087	5.41304	2.65217	7.08696	4.47826	4.04348					Sum of Squares	df	Mean Square	F	Sig.		Paired Samples Test
	3	52	男	高中											4.75	5.08333	5.16667	4.91667	4.90909	5.63636	5.09091	6.27273	5	4.81818	4.63043	5.28261	5.28261	5	4.84783	5.02174	4.8913	6.17391	5.15217	4.71739		1-1-效价-前 * V1	Between Groups	(Combined)	0.557385	1	0.557385	0.881228	0.348686				Paired Differences
	4	47	女	中专		性别									6.75	5.83333	2	7.75	3.45455	6.72727	4.90909	6.27273	2.72727	7.81818	6.69565	2.58696	2.58696	7.54348	3.19565	6.63043	5.34783	5.86957	2.54348	7.69565			Within Groups		174.573	276	0.63251						Mean	Std. Deviation	Std. Error Mean
	5	35	女	本科		男	48								6.023	4.25	2.91667	4.66667	3.09091	6.27273	4.09091	5.54545	5.09091	5.81818	4.3913	3.06522	3.06522	5.15217	2.93478	5.82609	4.63043	4.82609	5.04348	5.54348			Total		175.13	277
	6	34	男	本科		女	70								4.25	4.83333	4.08333	4	4.72727	4.90909	3.63636	4.72727	4.63636	2.63636	4.41304	4.26087	4.26087	4.02174	4.34783	4.52174	4.63043	5.04348	4.54348	2.97826		1-1-唤醒度-前 * V1	Between Groups	(Combined)	0.217355	1	0.217355	0.213195	0.644638	1	Pair 1	1-1-效价-前 - 2-2-效价-前	-0.0895541	0.311776	0.0264445
	7	40	男	高中											6.66667	7	3.41667	4.75	3.63636	6.90909	4.09091	6.27273	5.18182	5.90909	6.8913	3.47826	3.47826	4.8913	3.71739	6.17391	4.5	5.80435	4.52174	5.28261			Within Groups		281.385	276	1.01951				Pair 2	1-1-唤醒度-前 - 2-2-唤醒度-前	0.541534	1.15844	0.0982578
	8	26	男	硕士					列1						4.5	5	3.91667	4.75	5.18182	6.09091	5.27273	6	4.36364	4.45455	4.65217	4.76087	4.76087	4.93478	5.13043	5.78261	5.52174	5.5	4.28261	4.43478			Total		281.602	277					Pair 3	1-1-效价-后 - 2-2-效价-后	-0.839016	1.33469	0.113207
	9	19	女	本科											3.08333	3.16667	2.08333	7.16667	2.36364	6.63636	4.18182	6.18182	4.18182	4.90909	3.32609	2.34783	2.34783	7.1087	2.73913	6.28261	5.23913	5.93478	4.23913	5.23913		1-1-效价-后 * V1	Between Groups	(Combined)	0.419411	1	0.419411	1.47142	0.226159	1	Pair 4	1-1-唤醒度-后 - 2-2-唤醒度-后	0.146962	0.363219	0.0308078
	10	18	女	本科					平均	25.6695					3.83333	4.91667	2	6.58333	2.45455	6.45455	4.90909	6.27273	4	6.27273	4.34783	2.65217	2.65217	7.04348	2.71739	6.06522	5.52174	5.86957	3.80435	6.04348			Within Groups		78.6707	276	0.285039				Pair 5	1-1-效价-中 - 2-2-效价-中	0.111411	0.37023	0.0314025
	11	23	男	本科					标准误差	0.777514					4.33333	5.5	2.83333	6.41667	3	6.54545	4.18182	6	2.36364	7.18182	4.54348	3.32609	3.32609	6.30435	3.36957	6.36957	3.73913	5.71739	2.54348	7.13043			Total		79.0901	277					Pair 6	1-1-唤醒度-中 - 2-2-唤醒度-中	0.578952	0.283297	0.0240289
	12	18	男	本科					中位数	23					6.91667	6.5	3.5	3.16667	6	6.18182	4	5.81818	2.81818	6.09091	6.56522	4.32609	4.32609	3.84783	5.17391	5.1087	5.19565	5.65217	2.67391	6.15217		1-1-唤醒度-后 * V1	Between Groups	(Combined)	1.50104	1	1.50104	1.45917	0.228096		Pair 7	1-1-客服-效价 - 2-2-客服-效价	-0.307902	0.36442	0.0309097
	13	22	男	本科					众数	22					5	4.5	2.83333	7.33333	4.81818	5.18182	4.90909	5	3.45455	5.27273	5.13043	3.45652	3.45652	6.8913	4.63043	4.71739	5.06522	5.34783	3.84783	5.26087			Within Groups		283.921	276	1.0287				Pair 8	1-1-客服-唤醒度 - 2-2-客服-唤醒度	0.0621463	0.324028	0.0274837
	14	24	男	本科					标准差	8.44596					4.5	6.08333	2.33333	7.25	2.63636	7.09091	6.27273	6.09091	5.45455	5.90909	4.91304	2.82609	2.82609	7.02174	2.43478	6.52174	5.80435	5.82609	5.32609	5.41304			Total		285.422	277					Pair 9	1-1-顾客-效价 - 2-2-顾客-效价	-0.027213	0.320046	0.027146
	15	23	男	本科					方差	71.3343					4.33333	3.98333	2.33333	7.33333	3.18182	6.54545	3.81818	6.18182	3.90909	5.27273	4.71739	2.56522	2.56522	7.17391	3.26087	5.93478	4.84783	5.76087	3.6087	5.21739		1-1-效价-中 * V1	Between Groups	(Combined)	0.862666	1	0.862666	1.55368	0.21365		Pair 10	1-1-顾客-唤醒度 - 2-2-顾客-唤醒度	0.0398811	0.440503	0.0373629
	16	22	男	本科					峰度	3.96358					4.5	4.91667	2.41667	7.16667	2.81818	6.45455	3.36364	5.63636	4	5.18182	4.69565	2.73913	2.73913	7.23913	3.41304	6.21739	4.91304	5.63043	3.21739	5.65217			Within Groups		153.246	276	0.555241
	17	25	男	本科					偏度	2.27592					4.91667	4.5	4.41667	3.66667	4.45455	4.81818	4	6.63636	4.27273	3.09091	4.82609	4.26087	4.26087	3.97826	4.43478	4.8913	4.80435	6.32609	3.97826	3.56522			Total		154.109	277
	18	23	男	本科					区域	37					4.33333	5.5	4.75	5.08333	5.72727	5.72727	4.18182	6	3.81818	5.09091	4.45652	4.65217	4.65217	5.28261	5.23913	5.19565	4.91304	5.80435	3.84783	5.5		1-1-唤醒度-中 * V1	Between Groups	(Combined)	0.17594	1	0.17594	0.284796	0.594004	1
	19	21	男	本科					最小值	18					5	5.25	4.66667	4.91667	5.45455	5.81818	4.54545	6.18182	4.63636	4.90909	4.8913	4.91304	4.91304	5.34783	5.1087	5.28261	5.02174	5.56522	4.71739	4.58696			Within Groups		170.506	276	0.617775					Descriptive Statistics
	20	24	男	本科					最大值	55					4.83333	3.91667	3.33333	6.25	3.54545	6.27273	3.45455	6.27273	3.27273	2.81818	4.6087	3.1087	3.1087	5.67391	3.58696	5.76087	3.54348	6.1087	2.97826	2.65217			Total		170.682	277							N	Minimum	Maximum
	21	22	男	本科					求和	3029					3.33333	4.58333	5.08333	5.25	5.63636	5.27273	5.27273	5.90909	5.18182	5.27273	3.93478	4.86957	4.86957	4.69565	4.91304	4.76087	5.73913	5.84783	5.13043	5		1-1-客服-效价 * V1	Between Groups	(Combined)	2.29568	1	2.29568	3.65766	0.0568468	1		2-2-效价-前	139	2.78261	7.13043
	22	22	男	本科					观测数	118					4.75	3.91667	6.16667	6.83333	5.36364	5.63636	5.45455	5.90909	5	5.63636	5.02174	6.13043	6.13043	6.78261	4.67391	5.06522	5.52174	5.73913	5.08696	5.30435			Within Groups		173.228	276	0.627637					2-2-唤醒度-前	139	2.34783	7.54348
	23	22	男	本科											4.25	3.66667	4.66667	6.08333	3.09091	7	4.54545	5.63636	4.81818	4.54545	4.91304	4.36957	4.36957	5.26087	3.45652	5.95652	4.78261	5.58696	4.71739	4.76087			Total		175.524	277						2-2-效价-后	139	2.67391	6.97826
	24	22	男	本科											4.83333	4.75	2.16667	7.58333	4.18182	6.18182	5.36364	5.36364	4.27273	3.63636	4.86957	2.43478	2.43478	7.3913	4.15217	5.95652	5.43478	5.54348	4.30435	2.95652		1-1-客服-唤醒度 * V1	Between Groups	(Combined)	0.268421	1	0.268421	0.827958	0.363658			2-2-唤醒度-后	139	3.71739	7.63043
	25	23	男	本科											7.41667	6.75	5.75	5.41667	6.90909	6.45455	6.18182	5.63636	4.81818	3.63636	7.13043	5.93478	5.93478	5.93478	6.15217	5.78261	6.28261	5.95652	4.97826	3.02174			Within Groups		89.4781	276	0.324196					2-2-效价-中	139	2.43478	6.15217
	26	23	男	本科											4.41667	3.75	2.5	8	4.81818	5	5.54545	5.09091	4.54545	2.81818	4.65217	3.21739	3.21739	7.26087	4.6087	4.8913	5.19565	5.5	4.1087	2.78261			Total		89.7465	277						2-2-唤醒度-中	139	4.08696	6.63043
	27	23	男	本科											4.83333	4.33333	4.08333	5.33333	2.27273	7.27273	3.27273	6.54545	4.90909	5.36364	4.82609	4.21739	4.21739	5.08696	3.04348	5.76087	2.80435	6.26087	4.41304	4.3913		1-1-顾客-效价 * V1	Between Groups	(Combined)	0.0514681	1	0.0514681	0.0817557	0.775147			2-2-客服-效价	139	2.65217	6.28261
	28	26	男	本科											4.41667	4.66667	3.08333	4.58333	3.18182	6	4.81818	5.63636	3.45455	5.27273	4.86957	3.67391	3.67391	4.65217	3.43478	5.02174	5.1087	5.69565	3.73913	5.63043			Within Groups		173.752	276	0.629535					2-2-客服-唤醒度	139	4.63043	7.21739
	29	21	男	本科											4.5	5.91667	4.83333	4.25	4.90909	6.45455	4.09091	6.81818	5	6.09091	4.71739	5.13043	5.13043	4.76087	4.52174	5.82609	3.6087	6.32609	5.19565	5.78261			Total		173.803	277						2-2-顾客-效价	139	2.47826	5.97826
	30	23	男	本科		描述性统计n=118									4.33333	4.5	4.58333	5.16667	5	5.36364	3.45455	5.90909	4	6.45455	4.17391	4.28261	4.28261	5.04348	4.30435	4.54348	2.76087	6.13043	4.13043	7.04348		1-1-顾客-唤醒度 * V1	Between Groups	(Combined)	0.11054	1	0.11054	0.0613923	0.804493			2-2-顾客-唤醒度	139	2.45652	7.69565
	31	22	男	本科	数据模态	情绪维度	服务阶段	M	SD	min	max	α	ICC		6.91667	6.58333	4.16667	5.08333	5.54545	6	4.63636	5.36364	4	5.27273	6.84783	4.47826	4.47826	5.30435	4.73913	4.82609	5.21739	5.56522	3.84783	4.84783			Within Groups		496.952	276	1.80055					Valid N (listwise)	139
	32	25	男	本科	视频	效价	通话前(客服）	4.779	0.505	3	7.35	0.963	0.929		3.25	3.41667	3.25	7.25	5.18182	5.72727	4.81818	5.72727	5.09091	6	3.84783	3.32609	3.32609	7.02174	4.86957	5.32609	5.65217	5.95652	5.28261	5.69565			Total		497.063	277
	33	25	男	本科			通话中(客服）	4.622	0.723	2.611	6.944	0.967	0.936		4.58333	4.16667	3.41667	6.75	6.54545	5.72727	5	5.90909	4.36364	2.72727	5.1087	3.43478	3.43478	6.43478	5.58696	5.06522	5.43478	5.91304	3.97826	2.97826
	34	21	男	本科			通话后(客服）	4.897	0.661	2.65	6.85	0.852	0.845		4.66667	4.91667	4.41667	4.66667	5.63636	5.36364	4.45455	6.18182	5	5.36364	4.93478	4.52174	4.52174	5	5.08696	5.1087	5.08696	5.91304	4.76087	5.23913
	35	26	男	本科		唤醒度	通话前(客服）	4.284	1.018	2.15	7.4	0.846	0.824		5.25	5.58333	4.91667	5.25	5.90909	5.63636	4.72727	5.72727	4.18182	6.45455	5.15217	5.30435	5.30435	5.1087	5.34783	5.36957	5.08696	5.58696	4.54348	6.04348
	36	24	男	本科			通话中(客服）	5.576	0.486	4.167	6.833	0.923	0.857		3.41667	2.75	3.75	4.16667	5.18182	5.45455	5	6.18182	5.18182	5.36364	2.78261	4.3913	4.3913	4.5	4.54348	4.84783	5.41304	5.73913	5.04348	5.52174
	37	21	男	本科			通话后(客服）	5.686	0.932	3.55	7.9	0.967	0.936		4.91667	3.66667	2	7.5	2.63636	7	5.18182	6.27273	2.72727	6.27273	4.86957	2.36957	2.36957	7.54348	2.78261	6.28261	5.56522	5.91304	2.47826	7.02174
	38	22	男	本科	音频	效价	通话中(客服）	3.903	0.544	2.158	6.474	0.931	0.87		4.41667	3.08333	4.66667	6.83333	4.63636	5.27273	4.54545	5.63636	4	3.45455	4.41304	4.71739	4.71739	5.6087	4.23913	4.82609	5.21739	5.47826	4.15217	4.17391
	39	23	男	本科			通话中(顾客）	3.381	0.754	1.632	7.316	0.943	0.892		3.41667	3.66667	3.33333	6.12333	5.63636	5.54545	4.81818	5.81818	4.72727	5.09091	4.13043	3.36957	3.36957	5.86957	5.19565	5.30435	5.43478	5.69565	5.1087	5.15217
	40	24	男	本科		唤醒度	通话中(客服）	4.511	0.43	3.526	6.737	0.91	0.835		4.75	5.16667	2.08333	7.83333	2.36364	6.36364	4.72727	5.36364	2.63636	5.36364	4.69565	2.47826	2.47826	7.28261	2.86957	5.65217	5.1087	5.78261	2.91304	5.30435
	41	22	男	本科			通话中(顾客）	4.214	1.081	1.421	7.105	0.962	0.927		3.58333	3.75	1.91667	8.08333	4.18182	6.09091	5.54545	5.27273	4.09091	6	3.52174	2.34783	2.34783	7.5	4.02174	5.45652	5.45652	5.19565	4.13043	5.23913
	42	23	男	本科											5	4.08333	2.33333	7.83333	4.54545	5.81818	3	5.81818	4.81818	4.18182	4.65217	2.65217	2.65217	7.32609	4.26087	4.73913	3.58696	5.67391	4.3913	4.06522
	43	22	男	本科											5.33333	4.83333	3.16667	4.5	4.63636	4.72727	4.36364	5.72727	5.18182	5.81818	5.30435	3.15217	3.15217	3.71739	4.17391	4.08696	5.23913	5.73913	4.93478	5.45652
	44	23	男	本科		N	Minimum	Maximum	Mean	Std. Deviation					4.25	4.75	3	5.41667	4.54545	5.72727	4.63636	5.90909	5	3.54545	4.78261	3	3	5.1087	4.28261	4.67391	5.15217	5.78261	4.23913	3.47826
	45	25	男	本科	视频-效价-前	139	3	7.35	4.7795	0.71045					4.5	5.25	4	5.16667	4.18182	5.18182	5.27273	5.36364	5.18182	4	4.78261	4.28261	4.28261	4.80435	4.19565	4.6087	5.5	5.45652	4.91304	4.36957
	46	24	男	本科	视频-唤醒度-前	139	2.15	7.4	4.28417	1.01806					4.25	4.41667	2.08333	7.91667	3.36364	6.54545	4.81818	5.36364	2.18182	6.90909	4.52174	2.52174	2.52174	7.28261	3.71739	5.54348	5.32609	5.67391	2.47826	7.34783
	47	22	男	本科	视频-效价-后	139	2.65	6.85	4.89748	0.661228					3.25	3.16667	2.16667	6.33333	2.81818	6.54545	4.45455	5.81818	3.81818	5.81818	3.63043	2.58696	2.58696	6.23913	3.45652	5.47826	5.23913	5.69565	3.78261	6.13043
	48	21	男	本科	视频-唤醒度-后	139	3.55	7.9	5.68597	0.932253					4.83333	4.75	4.66667	4.83333	4.36364	5.54545	5	5	5	5	4.67391	4.69565	4.69565	4.76087	4.04348	4.69565	5.69565	5.34783	5	4.78261
	49	21	女	本科	视频-效价-中	139	2.61111	6.94444	4.6219	0.723394					4.91667	4.75	3.58333	4.91667	4.72727	5.72727	5.54545	6.18182	4.72727	6	5.06522	3.71739	3.71739	5.47826	4.84783	5.32609	5.69565	6	4.76087	5.67391
	50	21	女	本科	视频-唤醒度-中	139	4.16667	6.83333	5.57634	0.486086					5.58333	4.41667	4.41667	4.91667	4.72727	4.72727	5.45455	5.18182	5	4.54545	5.34783	4.5	4.5	4.86957	4.32609	4.5	5.71739	5.54348	4.80435	4.56522
	51	25	女	本科	音频-客服-效价	139	2.15789	6.47368	3.90345	0.544226					5	4.83333	4.33333	5	5	5.54545	5.63636	5.81818	5	5.27273	5.19565	4.80435	4.80435	4.93478	4.6087	4.93478	5.76087	5.78261	4.91304	5.15217
	52	22	女	本科	音频-客服-唤醒度	139	3.52632	6.73684	4.51079	0.429663					3.75	4.75	7.33333	7	5.27273	5.81818	4.63636	5.36364	5.81818	5.09091	4.73913	6.76087	6.76087	6.71739	4.76087	4.82609	5.34783	5.47826	5.65217	5.47826
	53	22	女	本科	音频-顾客-效价	139	1.63158	7.31579	3.38129	0.753672					4.91667	4.66667	4.66667	5	4.90909	5.45455	5.54545	5.27273	3	6	4.86957	4.91304	4.91304	5.21739	4.6087	5.17391	5.78261	5.45652	3.43478	5.56522
	54	23	女	本科	音频-顾客-唤醒度	139	1.42105	7.10526	4.21393	1.08081					3.25	4.91667	4.41667	5.16667	4.54545	5.45455	4.54545	4.63636	4.54545	3.18182	3.86957	4.76087	4.76087	4.97826	4.52174	4.8913	5	4.95652	4.71739	3.63043
	55	22	女	本科	Valid N (listwise)	139									4.33333	4.91667	4.83333	5.25	4.63636	5.09091	5	4.90909	3.09091	4.27273	4.47826	5.26087	5.26087	5.15217	4.63043	4.73913	5.21739	5.21739	3.19565	4.47826
	56	22	女	本科											4.58333	4.41667	4.66667	4.91667	4.72727	4.81818	4.09091	5.18182	2.09091	6.72727	4.73913	4.58696	4.58696	4.78261	4.36957	4.54348	4.76087	5.36957	2.78261	6.34783
	57	21	女	本科											4.75	5.16667	5.66667	6.25	5	5.54545	5	5.36364	3.18182	7.63636	4.76087	5.47826	5.47826	5.91304	4.67391	5.1087	5.28261	5.5	3.97826	7.04348
	58	21	女	本科											5	3.41667	2.08333	7.16667	4.45455	6.09091	4.63636	4.27273	3	7.09091	4.93478	2.71739	2.71739	6.3913	4.19565	5.28261	5.04348	4.63043	3.56522	6.6087
	59	21	女	本科											4.75	4.66667	3.25	5.91667	4.54545	5.45455	5	4.54545	2.63636	6.90909	4.67391	3.3913	3.3913	5.56522	4.26087	4.69565	5.06522	4.8913	2.56522	7.30435
	60	20	女	本科											4.5	4.91667	4.75	5.5	5	5.18182	4.90909	5.27273	4.90909	4.09091	5	4.58696	4.58696	5.02174	4.6087	4.69565	5.15217	5.21739	4.91304	4.5
	61	23	女	本科											4.5	4.41667	4.91667	5.08333	4.54545	4.81818	4.18182	4.63636	5.09091	5.09091	4.5	4.76087	4.76087	4.91304	4.5	4.58696	4.76087	5.04348	4.80435	4.95652
	62	24	女	本科											4.66667	3.33333	4.58333	5	4.90909	4.63636	5	4.81818	4.90909	5.72727	4.56522	4.63043	4.63043	4.8913	4.56522	4.34783	5.17391	5	5.21739	5.36957
	63	22	女	本科											5.41667	4.66667	2.83333	5.58333	4.27273	5	4	5	2.72727	4.81818	5.13043	3.47826	3.47826	5.13043	4	4.93478	4.54348	5.56522	2.63043	6.73913
	64	23	女	本科											4.66667	5	5.75	5.66667	5.63636	5.45455	5.18182	6.18182	4.18182	3.72727	4.69565	5.58696	5.58696	5.36957	5	5.02174	5.26087	5.84783	4.26087	4.15217
	65	26	女	本科											5.25	4.83333	5	5	5.18182	5.45455	5	6.54545	3.63636	5.36364	5.32609	5.19565	5.19565	4.86957	4.76087	5.08696	5.32609	5.93478	4.19565	4.80435
	66	19	女	本科											5.66667	5.08333	6.83333	5.75	5.63636	5.27273	4.18182	5.09091	3.09091	5.72727	5.5	6.71739	6.71739	5.5	4.91304	4.8913	4.78261	4.97826	3.5	5.32609
	67	20	女	本科											4.33333	4.41667	4.91667	5.08333	4.81818	5.09091	5	4.90909	3.63636	6.54545	4.52174	4.76087	4.76087	4.76087	4.43478	4.58696	5.19565	4.91304	4.21739	6.36957
	68	22	女	本科											5.08333	5	4.41667	5.66667	4.81818	5.45455	4.18182	6	4	4.90909	4.91304	4.30435	4.30435	5.19565	4.54348	4.56522	4.65217	5.43478	4.71739	4.78261
	69	20	女	本科											4.5	4.41667	4	4.83333	4.18182	4.54545	4.27273	5.90909	2.45455	6.81818	4.80435	3.84783	3.84783	4.67391	4.17391	4.28261	4.69565	5.78261	3.28261	6.54348
	70	21	女	本科											4.75	3.33333	2.58333	7.16667	4	6.27273	4.90909	5.54545	4.09091	6.90909	4.91304	3.17391	3.17391	6.82609	4.26087	5.26087	5.23913	5.69565	4.28261	6.97826
	71	21	女	本科											5.66667	5.58333	4.91667	5.33333	4.72727	6	5	6	3.45455	7.09091	5.3913	5.26087	5.26087	5.65217	4.71739	5.36957	5.36957	6	4.13043	6.21739
	72	24	女	本科											5.33333	4.08333	2.58333	5.33333	3.27273	5.45455	4	7.09091	3.72727	7.54545	5	3.5	3.5	5.73913	4.04348	4.86957	4.8913	6.23913	4.3913	7.06522
	73	23	女	本科											5.25	6.08333	4.41667	4.91667	4.63636	5.90909	4.81818	5.72727	5	5.81818	5.13043	4.8913	4.8913	5.1087	4.69565	5.43478	5.28261	5.76087	4.47826	5.65217
	74	20	女	本科											4.58333	4.16667	4.91667	5.25	4.45455	5.27273	4.90909	5.90909	4.90909	6.81818	4.97826	5.32609	5.32609	5.45652	4.76087	5.1087	5.30435	5.63043	4.95652	6.47826
	75	24	女	本科											4.91667	4.83333	4.83333	5.33333	3.72727	6.18182	3.18182	5.45455	5.18182	7.18182	4.80435	4.95652	4.95652	5.19565	3.84783	5.76087	3.3913	5.63043	4.67391	6.58696
	76	20	女	本科											4.33333	4.58333	5.25	5.16667	5	5.18182	4.09091	5.27273	4.90909	6.09091	4.54348	5.08696	5.08696	5.1087	4.47826	4.73913	4.80435	5.52174	4.73913	5.41304
	77	23	女	本科											4.75	3.83333	2.83333	7.08333	4.45455	6.09091	4.27273	6.63636	3.90909	6.54545	4.93478	3.78261	3.78261	6.28261	4.52174	5.71739	4.73913	6.82609	4.32609	6.82609
	78	24	女	本科											4.25	3.75	3.58333	6.5	4.18182	5.90909	5.72727	5.54545	4.27273	7.45455	4.5	3.43478	3.43478	6.82609	4.13043	5.19565	5.52174	5.78261	4.47826	7
	79	25	女	本科											3.83333	3.66667	5.75	5.25	4.45455	4.54545	5	5.36364	3.54545	7.45455	4.08696	5.43478	5.43478	4.65217	4.3913	4.21739	5.28261	5.36957	3.3913	7.02174
	80	23	女	本科											4.5	4.5	4.75	5.08333	4.72727	5.27273	5.54545	6	6	6.45455	4.91304	4.5	4.5	4.76087	4.36957	4.71739	5.43478	5.69565	5.93478	6.23913
	81	22	女	本科											4.25	4.83333	5	5.83333	4.27273	5.18182	5.18182	6	3.54545	3.72727	4.43478	4.80435	4.80435	5.30435	4.06522	4.69565	5.41304	5.78261	3.52174	4.06522
	82	21	女	本科											5.75	4.58333	2.33333	7.91667	4.36364	6.36364	4.18182	6.54545	3.54545	7.54545	5.63043	3.6087	3.6087	7.06522	4.47826	5.34783	4.73913	6.6087	3.47826	7.32609
	83	23	女	本科											7.41667	6.83333	3.66667	4.83333	4.90909	5.90909	5.90909	7.09091	4.18182	7.09091	6.78261	4.5	4.5	5	4.73913	5	5.58696	6.21739	4.45652	7.08696
	84	21	女	本科											4.66667	4.16667	3.08333	5.75	4.09091	5.27273	4.27273	5.27273	4.54545	6.72727	4.73913	3.86957	3.86957	5.17391	4.41304	4.82609	4.93478	5.02174	4.54348	6.97826
	85	22	女	本科											4.75	3.5	2.25	8.33333	3.36364	5.18182	5.45455	5.90909	4.09091	2.27273	4.63043	2.6087	2.6087	7.63043	4	4.58696	5.36957	5.69565	4.1087	3.19565
	86	19	女	本科											7.16667	6.91667	5	5.33333	5.45455	6	5.90909	6.09091	4.90909	4.27273	7.02174	5.04348	5.04348	4.84783	5.21739	5.08696	5.78261	5.80435	4.78261	4.67391
	87	25	女	本科											3.41667	4.16667	5.5	5.58333	4.90909	5.45455	6.27273	6.45455	4.45455	6.45455	3.84783	5.21739	5.21739	5.04348	4.56522	4.91304	5.97826	6.08696	4.47826	6
	88	26	女	本科											4.16667	3.58333	2.75	8	3.27273	6	5.63636	6	3.54545	3.63636	4.54348	2.8913	2.8913	7	3.82609	5.1087	5.43478	5.73913	3.63043	3.65217
	89	30	女	硕士											4.91667	5	2.91667	7.33333	3.90909	6	4.90909	5.27273	4.27273	5.81818	4.8913	3.15217	3.15217	6.73913	4.32609	5.04348	5.43478	5.23913	4.45652	5.5
	90	24	女	硕士											4	4.66667	2.75	6.91667	3.54545	5.63636	4.90909	6	3	2.45455	4.65217	3.04348	3.04348	6.30435	4.5	4.52174	5.36957	5.71739	2.82609	3.04348
	91	27	男	博士											5.83333	6.25	2.75	7.41667	4.18182	5.81818	4.45455	6	2.54545	7.09091	5.82609	3.21739	3.21739	7	4.47826	4.54348	5.1087	5.58696	3.17391	7.13043
	92	27	男	博士											4.83333	4.66667	5	5.41667	4.54545	5.36364	6.27273	7.27273	5.81818	7.90909	5.02174	4.95652	4.95652	5.28261	4.28261	4.76087	6	6.84783	5.32609	7.28261
	93	28	男	博士											4.5	4.5	3.08333	6.66667	3.90909	5.72727	5.90909	7.36364	5	4.45455	4.73913	3.19565	3.19565	6.19565	4.3913	4.86957	5.65217	6.95652	4.52174	4.32609
	94	22	女	本科											4.91667	5.08333	4.83333	4.58333	5	5.63636	2.90909	7.09091	4.54545	4.27273	4.82609	4.91304	4.91304	4.45652	4.56522	4.91304	3.17391	7.21739	4.17391	4.23913
	95	23	女	本科											4.16667	4.75	7.66667	7.25	5.27273	6.63636	5.54545	7.36364	4.81818	4.18182	4.21739	7.54348	7.54348	7.23913	5.17391	5.84783	5.86957	6.6087	4.91304	4.65217
	96	48	女	中专											3.41667	5.75	4.16667	4.66667	4.81818	6.27273	5.36364	7.36364	3.18182	4.81818	3.86957	4.69565	4.69565	4.63043	4.65217	5.06522	5.58696	6.26087	3.3913	5.43478
	97	46	女	中专											5	5	4.58333	5.33333	4.81818	5.63636	5.36364	7	3.90909	5.36364	5.1087	4.63043	4.63043	5.15217	4.84783	4.8913	5.80435	6.41304	4.34783	5.21739
	98	22	女	大专											4.75	4.25	4.25	4.41667	5.45455	5.63636	5	6.09091	5	6.81818	4.97826	4.41304	4.41304	4.43478	5.1087	4.95652	5.3913	5.93478	4.97826	7.21739
	99	52	女	其他											4.5	4.91667	4.58333	5.66667	4.81818	5.81818	5.36364	6.18182	5.09091	6.27273	4.80435	4.69565	4.69565	5.19565	4.58696	5.19565	5.56522	6.04348	5.08696	6.32609
	100	48	女	大专											2.75	6.33333	4.66667	4.58333	4.45455	5.63636	5.90909	6.54545	4.72727	4.72727	2.97826	4.71739	4.71739	4.6087	4.63043	4.86957	5.84783	6.28261	4.65217	4.3913
	101	23	男	本科											4.33333	5.16667	5.16667	5.58333	4.63636	5.63636	5.27273	6.72727	4.63636	3.18182	4.45652	4.69565	4.69565	5.23913	4.43478	5.06522	5.67391	6.15217	4.32609	3.06522
	102	21	女	本科											4.83333	4.66667	4.16667	4.58333	4.54545	5.36364	5.81818	5.72727	4.36364	3.90909	4.93478	4.21739	4.21739	4.5	4.28261	4.91304	5.63043	5.69565	3.84783	3.95652
	103	22	女	本科											4.25	4.75	3.83333	5.58333	3.81818	5.90909	4.27273	6.72727	2.90909	7.36364	4.21739	3.69565	3.69565	5.84783	3.84783	5.15217	4.65217	6.84783	3.17391	7.58696
	104	22	女	大专											4.58333	4.66667	4.33333	4.66667	4.45455	5.18182	5.81818	6.36364	5.63636	6.18182	4.86957	4.30435	4.30435	4.58696	4.34783	4.63043	5.93478	6.26087	5.41304	5.43478
	105	23	女	本科											5.58333	5.08333	4.91667	5.75	5	5.45455	5.63636	5.63636	5.27273	5.36364	5.36957	5.06522	5.06522	5.3913	4.84783	4.8913	5.43478	5.56522	4.84783	4.58696
	106	46	女	中专											5.16667	5	2.25	6.41667	3.90909	6.45455	4.72727	5.81818	3.27273	3.18182	5.3913	2.71739	2.71739	7.1087	3.78261	5.73913	4.8913	5.82609	3.52174	3.43478
	107	48	女	大专											4.41667	4.83333	3.16667	6.16667	3.63636	5.54545	5.27273	6.18182	3.36364	6.54545	4.71739	3.28261	3.28261	6.13043	3.91304	5	5.26087	5.8913	3.56522	6.73913
	108	23	男	本科											4.58333	5.5	2.5	6.33333	2.81818	5.90909	4.81818	6.54545	4.54545	5.36364	4.6087	2.8913	2.8913	6.56522	2.45652	4.97826	5.08696	6.17391	4.47826	5.08696
	109	21	女	本科											5.5	5.66667	5.16667	5.41667	4.90909	5.81818	4.63636	5.18182	4.09091	4.81818	5.3913	5.06522	5.06522	5.23913	4.73913	5.1087	5.26087	5.41304	4.34783	4.65217
	110	22	女	本科											7.5	6.25	4.41667	5.41667	5.63636	5.63636	4.36364	5.81818	5.18182	6	6.8913	5.06522	5.06522	5.43478	5.15217	5.04348	5.26087	5.71739	5.02174	6.17391
	111	22	女	大专											5.08333	4.91667	5.16667	5.08333	5.09091	5	5.90909	5.54545	5.09091	4.81818	4.84783	5.28261	5.28261	4.97826	4.80435	4.56522	5.86957	5.71739	4.80435	4.69565
	112	23	女	本科											4.91667	5	5.16667	5	4.72727	4.81818	5	5.54545	4.90909	5.36364	4.80435	5.41304	5.41304	5.32609	4.43478	4.41304	5.45652	5.73913	5.02174	5.32609
	113	22	男	本科											5.33333	5.25	5.16667	5	4.45455	5.27273	5.09091	5.36364	4.54545	5.27273	5.23913	5.21739	5.21739	5.06522	4.32609	4.76087	5.26087	5.3913	4.6087	5.06522
	114	23	女	本科											5.41667	4.83333	2.5	7.33333	3.54545	6.18182	5.09091	5.90909	4.27273	3.54545	5.65217	3.67391	3.67391	6.67391	4.41304	5	5.71739	5.82609	4.28261	3.17391
	115	48	女	本科											5.16667	5.16667	4.83333	5.08333	4.90909	5.90909	5.63636	7.18182	4.63636	4.27273	5.23913	4.80435	4.80435	5.02174	4.5	5.17391	5.78261	7	4.97826	4.41304
	116	46	女	大专											4.91667	5.16667	5.83333	5.83333	5	6	5.90909	5.90909	4.18182	2.45455	4.97826	5.43478	5.43478	5.34783	4.63043	5.17391	5.65217	5.8913	4.52174	2.71739
	117	22	女	本科											5.16667	4.91667	5.16667	4.91667	4.63636	5.54545	5.81818	6	5.45455	6.27273	5.15217	5.1087	5.1087	5.13043	4.54348	5	5.52174	5.80435	5.17391	6.3913
	118	52	女	本科											4.58333	4.75	4.75	4.5	4.54545	4.90909	4.90909	5.54545	4.45455	2.90909	4.5	5	5	4.63043	4.30435	4.6087	5.3913	5.45652	4.08696	2.69565
															4.58333	5.33333	4.41667	5.58333	4.36364	5.45455	4.81818	6.18182	3.54545	7.36364	4.95652	4.23913	4.23913	5.23913	3.80435	5.26087	4.84783	6.1087	2.82609	7.34783
															5	5.08333	4.5	5	4.54545	5.54545	5.09091	5.90909	4.81818	6.36364	4.80435	4.76087	4.76087	5.13043	4.58696	4.86957	5.23913	5.95652	4.93478	5.47826
															4.58333	4.75	2.5	6.83333	3.18182	6	5.09091	4.90909	4.63636	5.27273	4.8913	3.32609	3.32609	6.8913	3.93478	5.3913	5.6087	5.5	4.82609	5.52174
															3.58333	3	4.66667	4.83333	4.27273	4.54545	5.90909	5.54545	4.90909	3.27273	3.13043	5.13043	5.13043	5.43478	4.32609	4.32609	5.78261	5.43478	4.95652	3.13043
															4.58333	5.25	4.66667	5.58333	4.90909	5.27273	5.18182	5.27273	4.72727	4.54545	4.91304	4.78261	4.78261	5.36957	4.63043	4.95652	5.26087	5.47826	4.84783	4.71739
															4.16667	4.83333	3.75	5.58333	4	5.27273	5	5.81818	4	3.18182	4.52174	4.1087	4.1087	5.13043	4.23913	4.65217	5.28261	5.56522	3.97826	3
															4.83333	5	5.41667	6.16667	4.90909	5.72727	4.90909	5	4.72727	6	5.02174	5.32609	5.32609	5.6087	4.73913	4.97826	5.43478	5.45652	4.78261	5.97826
															4.58333	4.83333	5.58333	7.33333	5.18182	5.63636	4.90909	5.18182	4.63636	5.36364	4.65217	5.69565	5.69565	7.13043	4.86957	5.04348	5.26087	5.54348	4.63043	5.67391
															4.75	4.58333	5.08333	4.91667	4.72727	5.18182	4.54545	5.81818	4.36364	3.18182	4.76087	4.71739	4.71739	4.82609	4.54348	4.86957	5.23913	5.65217	4.34783	3.56522
															4.5	5.33333	2.83333	5.66667	4.09091	5.45455	5.18182	6	3.63636	5.72727	4.76087	3.69565	3.69565	5.36957	4.28261	4.91304	5.47826	5.80435	4.15217	5.8913
															5.08333	5.08333	4.25	4.75	4.63636	4.81818	5	5.72727	4.72727	6.63636	5.13043	4.71739	4.71739	4.86957	4.5	4.52174	5.28261	5.56522	4.73913	5.80435
															4.75	5	4.33333	6.75	4.18182	5.18182	4.90909	6	3.81818	5.81818	5	4.41304	4.41304	6.17391	4.15217	4.80435	5.34783	5.82609	4.32609	5.21739
															5.08333	4.25	4.91667	4.91667	5	5	4.72727	4.90909	4.36364	4.09091	4.86957	5.19565	5.19565	5.13043	4.6087	4.82609	5.08696	4.95652	4.36957	4.28261
															3.16667	3.25	3.75	5.5	3.90909	4.81818	4.90909	6.09091	3.36364	5.45455	2.95652	3.17391	3.17391	6.06522	3.41304	4.19565	5.21739	6.06522	3.23913	6.73913
															4.16667	4.25	4.75	4.91667	4.18182	4.63636	5	4.54545	4.45455	6	4.34783	4.69565	4.69565	5.08696	4.1087	4.32609	5.3913	5.23913	5.04348	5.34783
															4.66667	5.16667	2.66667	7	3.09091	5.18182	4.90909	4.54545	4.18182	6.27273	4.63043	2.80435	2.80435	7	3.76087	5.02174	4.80435	5.17391	4.43478	6.80435
															4.33333	5.25	4.16667	5.5	4.09091	5.45455	5	4.36364	4.45455	6.81818	4.6087	4.28261	4.28261	5.17391	4.21739	4.6087	5.13043	4.84783	4.36957	7.08696
															5.08333	5.16667	5.75	5.75	5.27273	5.54545	5.09091	4.90909	5.90909	5.81818	4.8913	5.86957	5.86957	5.34783	4.8913	5	5.36957	5.63043	5.97826	5.84783
															3.66667	3.66667	3.41667	5.41667	3.81818	5.09091	4.09091	5.27273	4.36364	4.36364	3.69565	3.23913	3.23913	5.23913	4.02174	4.67391	4.80435	5.19565	4.19565	4.30435
															4.5	4.83333	5.08333	5.66667	4.63636	4.90909	4.45455	4.90909	4.45455	4.18182	4.71739	5.19565	5.19565	5.45652	4.45652	4.78261	4.95652	5.23913	4.6087	4.54348
[truncated: 7 more columns]
